# Supplementary material for: Burden of Influenza and Respiratory Syncytial Virus Infection in Pregnant Women and Infants Under 6 Months in Mongolia: A Prospective Cohort Study
Source: PLoS One. 2016 Feb 5;11(2):e0148421. doi: 10.1371/journal.pone.0148421 (PMC4746066; doi:10.1371/journal.pone.0148421)
Supplement: S1 Dataset — (XLSX) [file pone.0148421.s001.xlsx]

## Sheet: PregWomen_ili
season	InfectionOrder	ili	Result	TrimEnrol	EnrolD	LeaveD	HHstruc	HHsize	Child<2	KinderAge	SchoolAge	Adults	HighEd	Occu	TotPreg	ChronicCond	PregStatus	SympD	sari	SympResD
1	0	no	non-ili	2nd	2013-10-31	2014-04-30	1	3	0	0	0	2	2	1	1	yes	0		no
1	0	no	non-ili	2nd	2013-10-31	2014-04-30	2	3	0	1	0	1	2	1	2	yes	0		no
1	0	no	non-ili	3rd	2013-11-12	2014-01-13	1	3	0	1	0	1	2	1	2	yes	0		no
1	0	no	non-ili	1st	2013-10-31	2014-04-30	3	4	0	0	2	1	2	1	4	yes	1		no
1	0	no	non-ili	1st	2013-10-31	2014-04-30	1	4	0	1	1	1	2	1	3	yes	1		no
1	0	no	non-ili	3rd	2013-11-19	2013-12-25	1	3	0	0	0	2	1	1	1	no	0		no
1	0	no	non-ili	2nd	2013-10-31	2014-04-18	3	5	0	1	0	3	1	2	2	yes	0		no
1	0	no	non-ili	2nd	2013-10-31	2014-04-09	3	3	0	1	0	1	2	1	3	yes	1		no
1	0	no	non-ili	2nd	2013-10-31	2014-04-09	3	3	0	0	1	1	2	1	3	yes	0		no
1	0	no	non-ili	2nd	2013-10-31	2014-04-08	3	4	0	1	1	1	2	1	3	yes	1		no
1	0	no	non-ili	2nd	2013-10-31	2014-03-27	3	6	0	0	1	4	1	3	3	yes	1		no
1	1	yes	neg	2nd	2013-10-31	2014-03-26	1	6	0	1	1	3	2	1	5	yes	1	2013-11-27	no	6
1	0	no	non-ili	2nd	2013-10-31	2014-03-21	1	3	0	0	0	2	1	3	1	yes	0		no
1	0	no	non-ili	2nd	2013-10-31	2014-03-18	3	3	0	0	0	2	2	1	2	yes	0		no
1	1	yes	B	2nd	2013-10-31	2014-03-17	1	5	0	1	1	2	2	2	5	yes	1	2014-01-13	no	7
1	1	yes	neg	2nd	2013-10-31	2014-03-17	2	4	0	1	1	1	1	1	6	no	1	2014-01-06	no	7
1	0	no	non-ili	2nd	2013-10-31	2014-03-16	2	2	0	0	0	1	2	1	2	no	0		no
1	0	no	non-ili	2nd	2013-10-31	2014-03-13	3	3	0	0	2	0	2	2	4	yes	1		no
1	1	yes	neg	2nd	2013-10-31	2014-03-12	3	4	0	2	0	1	2	1	3	yes	0	2013-12-16	no	7
2	0	no	non-ili	3rd	2014-10-01	2014-11-26	2	4	0	1	1	1	2	1	4	no	1		no
2	0	no	non-ili	3rd	2014-10-01	2014-11-10	2	4	0	1	1	1	2	1	3	no	0		no
1	0	no	non-ili	2nd	2013-10-31	2014-03-11	3	5	0	1	1	2	1	2	2	yes	0		no
1	0	no	non-ili	2nd	2013-10-31	2014-03-10	3	10	0	2	2	5	2	1	3	yes	1		no
1	1	yes	neg	2nd	2013-10-31	2014-03-10	1	4	1	0	1	1	1	1	3	yes	0	2013-12-21	no	12
1	0	no	non-ili	2nd	2013-10-31	2014-03-10	2	1	0	0	0	0	2	1	1	no	0		no
1	0	no	non-ili	2nd	2013-10-31	2014-03-08	2	2	0	0	0	1	2	1	3	yes	0		no
1	1	yes	neg	2nd	2013-10-31	2014-03-05	3	5	0	0	1	2	2	1	3	yes	0	2014-02-26	no	8
1	1	yes	neg	2nd	2013-10-31	2014-03-03	2	2	0	0	0	1	2	1	3	yes	1	2014-02-18	no	6
1	0	no	non-ili	2nd	2013-10-31	2014-02-27	1	4	0	0	1	2	2	1	2	no	0		no
1	0	no	non-ili	2nd	2013-10-31	2014-02-26	3	3	0	1	0	1	2	1	2	yes	0		no
1	0	no	non-ili	2nd	2013-10-31	2014-02-24	2	3	0	1	1	0	1	2	4	yes	1		no
1	0	no	non-ili	2nd	2013-10-31	2014-02-22	2	3	0	0	0	2	1	3	2	yes	0		no
1	0	no	non-ili	2nd	2013-10-31	2014-02-21	2	3	0	0	1	1	1	1	2	yes	0		no
2	0	no	non-ili	3rd	2014-10-01	2014-11-24	3	3	0	0	0	2	2	1	2	no	1		no
1	0	no	non-ili	2nd	2013-10-31	2014-02-21	2	4	0	0	2	1	2	1	4	yes	1		no
1	0	no	non-ili	2nd	2013-10-31	2014-02-20	2	4	0	1	1	1	1	2	8	yes	1		no
1	0	no	non-ili	2nd	2013-10-31	2014-02-19	1	1	0	0	0	0	1	3	2	yes	0		no
1	1	yes	neg	2nd	2013-10-31	2014-02-15	1	4	0	1	1	1	2	1	5	yes	0	2014-01-25	no	9
1	1	yes	neg	2nd	2013-10-31	2014-02-14	1	5	0	0	1	3	2	2	2	yes	0	2013-11-30	no	13
1	2	yes	neg	2nd	2013-10-31	2014-02-14	1	5	0	0	1	3	2	2	2	yes	0	2013-12-21	no	5
1	0	no	non-ili	2nd	2013-10-31	2014-02-12	1	3	0	1	0	1	1	1	3	no	0		no
1	0	no	non-ili	2nd	2013-10-31	2014-02-09	1	2	0	1	0	0	2	2	2	yes	1		no
1	0	no	non-ili	3rd	2013-10-31	2014-02-07	3	4	0	0	1	2	1	2	1	yes	0		no
1	1	yes	neg	2nd	2013-10-31	2014-02-06	2	5	0	1	2	1	2	1	5	no	0	2013-11-25	no	8
1	1	yes	neg	2nd	2013-10-31	2014-02-05	1	3	0	1	0	1	2	1	2	no	0	2014-02-01	no	9
1	0	no	non-ili	2nd	2013-10-31	2014-02-05	1	6	0	0	1	4	2	2	2	no	0		no
1	0	no	non-ili	2nd	2013-10-31	2014-02-04	3	4	0	0	1	2	1	2	2	no	0		no
1	0	no	non-ili	2nd	2013-10-31	2014-02-04	3	3	0	1	0	1	2	1	2	no	0		no
1	1	yes	neg	2nd	2013-10-31	2014-02-03	2	5	0	0	1	3	1	3	1	no	1	2014-01-05	no	8
1	0	no	non-ili	2nd	2013-10-31	2014-02-03	2	2	0	1	0	0	2	1	3	yes	1		no
1	0	no	non-ili	2nd	2013-10-31	2014-02-02	2	3	0	0	0	2	2	1	1	yes	0		no
1	0	no	non-ili	2nd	2013-10-31	2014-01-27	1	5	0	2	0	2	1	3	1	no	0		no
1	0	no	non-ili	3rd	2013-10-31	2014-01-25	2	2	0	0	0	1	1	1	4	no	1		no
1	0	no	non-ili	3rd	2013-10-31	2014-01-22	1	4	0	1	1	1	2	1	4	no	0		no
1	0	no	non-ili	3rd	2013-10-31	2014-01-21	1	2	0	0	0	1	2	2	1	yes	1		no
1	0	no	non-ili	2nd	2013-10-31	2014-01-21	2	6	1	0	2	2	1	2	1	no	1		no
1	0	no	non-ili	3rd	2013-10-31	2014-01-20	2	7	0	2	3	1	1	2	6	yes	1		no
1	0	no	non-ili	3rd	2013-10-31	2014-01-20	3	4	0	0	0	2	1	1	5	yes	1		no
1	0	no	non-ili	2nd	2013-10-31	2014-01-20	2	4	0	1	0	2	1	3	1	yes	0		no
1	0	no	non-ili	3rd	2013-10-31	2014-01-18	2	2	1	0	0	0	1	3	6	yes	1		no
1	0	no	non-ili	3rd	2013-10-31	2014-01-17	1	3	0	1	0	1	2	1	2	yes	0		no
1	0	no	non-ili	2nd	2013-10-31	2014-01-17	3	5	1	0	0	3	1	2	2	no	0		no
1	0	no	non-ili	3rd	2013-10-31	2014-01-16	3	3	0	0	1	1	2	1	3	no	1		no
1	0	no	non-ili	3rd	2013-10-31	2014-01-14	3	6	0	1	0	4	1	3	4	no	0		no
1	0	no	non-ili	3rd	2013-10-31	2014-01-11	1	4	0	0	2	1	1	2	4	no	0		no
1	0	no	non-ili	2nd	2013-10-31	2014-01-10	1	5	0	0	3	1	1	2	5	no	1		no
1	1	yes	neg	2nd	2013-10-31	2014-01-10	2	4	0	0	0	3	2	1	2	yes	1	2013-12-09	no	7
1	0	no	non-ili	3rd	2013-10-31	2014-01-07	3	6	0	1	1	3	2	1	4	yes	1		no
1	1	yes	neg	3rd	2013-10-31	2014-01-06	2	4	0	0	2	0	1	3	4	yes	1	2013-12-21	no	13
1	0	no	non-ili	3rd	2013-10-31	2014-01-05	1	4	0	0	0	3	1	3	1	yes	1		no
1	0	no	non-ili	2nd	2013-10-31	2014-01-05	3	8	0	1	3	2	2	1	4	no	1		no
1	0	no	non-ili	3rd	2013-10-31	2014-01-03	2	3	0	1	0	1	2	1	4	no	1		no
1	0	no	non-ili	3rd	2013-10-31	2014-01-03	2	4	0	0	2	1	2	1	3	yes	1		no
1	0	no	non-ili	2nd	2013-10-31	2014-01-03	1	5	0	0	1	3	2	2	1	yes	0		no
1	0	no	non-ili	2nd	2013-10-31	2014-01-03	1	1	0	0	0	0	2	1	1	yes	0		no
1	0	no	non-ili	3rd	2013-10-31	2014-01-02	3	6	0	1	1	3	2	1	4	yes	1		no
1	0	no	non-ili	3rd	2013-10-31	2013-12-30	2	5	0	0	1	3	1	3	2	yes	0		no
1	0	no	non-ili	3rd	2013-11-13	2014-01-09	3	7	0	0	2	4	2	1	1	no	0		no
1	0	no	non-ili	3rd	2013-10-31	2013-12-27	3	6	0	0	0	5	1	3	1	yes	0		no
1	0	no	non-ili	3rd	2013-11-19	2014-01-10	1	4	0	1	0	2	2	1	2	no	0		no
1	0	no	non-ili	3rd	2013-10-31	2013-12-26	1	2	0	1	0	0	2	1	3	yes	0		no
1	0	no	non-ili	3rd	2013-10-31	2013-12-24	1	6	1	0	0	4	2	2	2	no	0		no
1	0	no	non-ili	3rd	2013-10-31	2013-12-23	3	3	0	1	1	0	2	2	3	yes	0		no
1	0	no	non-ili	2nd	2013-10-31	2013-12-22	2	5	0	1	1	2	2	1	2	no	1		no
1	0	no	non-ili	3rd	2013-10-31	2013-12-21	3	3	0	0	1	1	2	1	2	yes	0		no
1	0	no	non-ili	3rd	2013-11-19	2014-02-02	3	3	0	1	0	1	2	1	2	yes	1		no
1	0	no	non-ili	3rd	2013-10-31	2013-12-20	1	3	0	0	1	1	2	2	3	yes	1		no
1	0	no	non-ili	3rd	2013-10-31	2013-12-20	2	3	0	1	0	1	1	1	2	no	0		no
1	0	no	non-ili	3rd	2013-10-31	2013-12-19	2	5	0	1	0	3	1	2	1	yes	0		no
1	0	no	non-ili	3rd	2013-10-31	2013-12-13	1	5	0	1	1	2	2	1	1	yes	0		no
1	0	no	non-ili	3rd	2013-10-31	2013-12-12	3	3	0	0	0	2	1	2	2	no	0		no
1	0	no	non-ili	2nd	2013-10-31	2013-12-12	3	4	0	1	1	1	2	1	4	yes	0		no
1	0	no	non-ili	2nd	2013-10-31	2013-12-12	1	5	0	0	1	3	2	1	1	no	0		no
1	0	no	non-ili	3rd	2013-10-31	2013-12-11	2	3	1	0	0	1	2	2	2	yes	0		no
1	0	no	non-ili	3rd	2013-10-31	2013-12-10	1	4	0	0	2	1	2	1	3	no	1		no
2	0	no	non-ili	3rd	2014-10-01	2014-10-27	2	6	0	0	0	5	2	1	3	yes	1		no
2	0	no	non-ili	3rd	2014-10-01	2015-01-01	2	4	0	1	1	1	2	1	3	no	1		no
2	0	no	non-ili	3rd	2014-10-01	2014-12-05	2	4	0	1	1	1	2	1	3	yes	1		no
2	0	no	non-ili	3rd	2014-10-01	2014-11-16	1	3	0	0	1	1	2	1	2	no	0		no
1	0	no	non-ili	3rd	2013-10-31	2013-12-10	1	6	0	0	1	4	2	1	2	yes	1		no
1	0	no	non-ili	3rd	2013-10-31	2013-12-08	1	5	0	0	1	2	1	3	2	no	0		no
1	0	no	non-ili	2nd	2013-10-31	2013-12-08	1	3	0	0	0	2	2	1	1	yes	0		no
2	0	no	non-ili	3rd	2014-10-01	2014-12-21	2	3	0	0	0	2	2	1	2	no	1		no
1	0	no	non-ili	3rd	2013-10-31	2013-12-06	2	5	0	1	2	1	1	2	3	yes	0		no
2	0	no	non-ili	3rd	2014-10-01	2014-11-04	1	5	0	0	2	2	2	1	1	yes	1		no
1	0	no	non-ili	3rd	2013-10-31	2013-12-05	2	4	0	0	1	2	2	1	5	no	1		no
2	0	no	non-ili	3rd	2014-10-01	2014-10-08	1	5	0	1	1	2	2	1	2	yes	1		no
1	0	no	non-ili	3rd	2013-10-31	2013-12-05	1	3	0	0	1	1	2	1	1	yes	1		no
1	0	no	non-ili	2nd	2013-10-31	2013-12-05	2	4	0	1	0	2	1	2	1	no	0		no
1	0	no	non-ili	3rd	2013-10-31	2013-12-03	2	4	1	0	1	1	2	1	3	yes	0		no
1	0	no	non-ili	3rd	2013-10-31	2013-12-02	2	3	0	0	0	2	1	1	1	yes	0		no
1	0	no	non-ili	3rd	2013-10-31	2013-12-02	1	3	0	0	0	1	1	1	4	yes	1		no
1	0	no	non-ili	3rd	2013-10-31	2013-11-28	2	3	0	0	2	0	1	2	5	no	0		no
1	0	no	non-ili	3rd	2013-10-31	2013-11-28	2	2	0	0	0	1	2	1	1	no	0		no
1	0	no	non-ili	3rd	2013-10-31	2013-11-28	1	5	1	0	1	2	2	1	2	no	0		no
1	0	no	non-ili	2nd	2013-10-31	2013-11-25	1	3	1	0	0	1	2	1	2	yes	0		no
1	0	no	non-ili	3rd	2013-10-31	2013-11-23	3	4	0	2	0	1	1	1	3	no	0		no
1	0	no	non-ili	3rd	2013-10-31	2013-11-21	3	4	0	1	1	1	2	2	6	yes	1		no
1	0	no	non-ili	3rd	2013-10-31	2013-11-21	1	2	0	0	0	1	2	1	3	yes	1		no
1	0	no	non-ili	3rd	2013-10-31	2013-11-20	2	7	0	2	0	3	1	3	2	yes	0		no
1	0	no	non-ili	3rd	2013-11-15	2013-11-20	2	7	0	3	3	0	1	1	11	yes	1		no
1	0	no	non-ili	3rd	2013-10-31	2013-11-20	1	4	0	1	1	1	2	1	5	yes	0		no
1	0	no	non-ili	2nd	2013-10-31	2013-11-20	2	3	0	1	0	1	2	1	2	no	0		no
1	0	no	non-ili	3rd	2013-10-31	2013-11-18	3	3	0	1	0	1	2	1	1	no	0		no
1	0	no	non-ili	3rd	2013-10-31	2013-11-15	1	4	0	0	0	3	2	1	1	yes	0		no
1	0	no	non-ili	3rd	2013-10-31	2013-11-15	1	5	0	1	0	3	2	1	1	yes	0		no
1	0	no	non-ili	3rd	2013-10-31	2013-11-13	2	2	0	0	0	1	2	1	1	yes	0		no
1	0	no	non-ili	3rd	2013-10-31	2013-11-11	3	5	0	1	2	1	1	1	5	no	1		no
1	0	no	non-ili	3rd	2013-10-31	2013-11-11	2	2	0	0	0	1	1	1	3	yes	0		no
1	0	no	non-ili	3rd	2013-10-31	2013-11-10	2	3	0	0	0	1	2	2	1	no	0		no
1	0	no	non-ili	3rd	2013-10-31	2013-11-10	1	3	0	0	1	1	2	1	3	yes	0		no
1	0	no	non-ili	3rd	2013-10-31	2013-11-09	3	4	0	0	1	2	1	1	2	no	0		no
1	0	no	non-ili	3rd	2013-10-31	2013-11-08	2	2	0	0	0	1	2	2	1	yes	0		no
1	0	no	non-ili	3rd	2013-10-31	2013-11-08	3	4	0	1	1	1	1	2	4	yes	0		no
1	0	no	non-ili	3rd	2013-10-31	2013-11-07	2	4	0	1	1	1	1	1	6	yes	1		no
1	0	no	non-ili	3rd	2013-10-31	2013-11-05	1	6	0	0	0	5	2	2	4	no	0		no
1	0	no	non-ili	3rd	2013-10-31	2013-11-04	3	3	0	0	0	2	1	3	1	yes	0		no
1	0	no	non-ili	3rd	2013-10-31	2013-11-04	3	5	0	0	0	4	1	2	1	yes	0		no
1	0	no	non-ili	3rd	2013-10-31	2013-11-04	3	5	0	0	1	3	2	1	1	yes	0		no
1	0	no	non-ili	3rd	2013-10-31	2013-11-04	3	4	0	1	1	1	2	1	4	yes	0		no
1	0	no	non-ili	2nd	2013-10-31	2013-11-04	3	5	0	0	1	3	2	1	1	yes	0		no
1	0	no	non-ili	3rd	2013-10-31	2013-11-03	2	5	0	0	2	1	1	1	1	yes	0		no
1	0	no	non-ili	3rd	2013-10-31	2013-11-02	1	3	0	1	0	1	2	1	4	yes	0		no
1	0	no	non-ili	3rd	2013-10-31	2013-11-01	1	2	0	0	0	1	2	1	2	yes	0		no
1	0	no	non-ili	3rd	2013-10-31	2013-11-01	2	5	1	1	0	2	1	2	1	no	0		no
1	0	no	non-ili	3rd	2013-11-12	2014-02-15	2	3	0	1	0	1	2	1	2	yes	0		no
1	0	no	non-ili	3rd	2013-12-31	2014-04-21	3	4	0	2	0	1	2	1	4	no	0		no
2	0	no	non-ili	3rd	2014-10-01	2014-11-23	2	4	0	0	2	1	2	1	4	no	1		no
1	0	no	non-ili	3rd	2014-01-24	2014-04-18	2	5	0	0	1	2	1	3	1	no	1		no
2	0	no	non-ili	3rd	2014-10-01	2014-10-23	2	2	0	0	0	1	2	1	1	yes	1		no
2	0	no	non-ili	3rd	2014-10-01	2014-11-16	2	6	0	1	0	4	2	1	2	no	0		no
2	0	no	non-ili	3rd	2014-10-01	2014-11-18	2	1	0	0	0	0	2	1	1	no	0		no
2	0	no	non-ili	3rd	2014-10-01	2014-11-05	2	2	1	0	0	0	2	1	2	no	0		no
2	0	no	non-ili	3rd	2014-10-01	2014-11-03	1	1	0	0	0	0	2	1	1	no	0		no
1	1	yes	neg	3rd	2014-01-02	2014-02-16	1	8	0	1	1	4	2	2	1	none	0	2014-01-06	no	8
1	0	no	non-ili	3rd	2014-01-14	2014-03-07	1	5	0	1	0	2	2	2	5	yes	1		no
2	0	no	non-ili	3rd	2014-10-01	2014-12-13	2	4	0	0	1	2	2	1	5	no	0		no
1	0	no	non-ili	2nd	2013-10-30	2014-04-30	1	2	0	0	0	1	2	3	1	no	0		no
1	0	no	non-ili	1st	2013-10-30	2014-04-30	1	3	0	0	1	1	2	1	2	no	0		no
1	1	yes	neg	3rd	2013-12-31	2014-03-25	1	12	1	2	1	7	1	2	1	no	1	2014-01-05	no	9
1	0	no	non-ili	3rd	2013-12-31	2014-01-10	2	2	0	0	1	0	1	2	4	yes	1		no
1	0	no	non-ili	3rd	2013-11-20	2014-01-03	2	3	0	1	0	1	2	2	2	yes	1		no
1	0	no	non-ili	3rd	2013-12-04	2014-02-25	1	4	0	0	0	3	1	3	1	no	0		no
1	0	no	non-ili	3rd	2013-12-30	2014-03-17	2	4	0	0	1	2	1	2	1	no	1		no
1	1	yes	neg	1st	2013-10-30	2014-04-30	1	3	1	0	0	1	2	1	2	no	0	2013-12-08	no	4
1	2	yes	A	1st	2013-10-30	2014-04-30	1	3	1	0	0	1	2	1	2	no	0	2014-02-10	no	7
1	1	yes	neg	1st	2013-10-30	2014-04-30	1	4	0	1	1	1	2	1	3	yes	1	2014-01-20	no	8
1	0	no	non-ili	1st	2013-10-30	2014-04-16	1	2	0	0	0	1	2	1	2	no	0		no
1	0	no	non-ili	2nd	2013-10-30	2014-04-13	1	2	0	0	1	0	1	2	1	no	0		no
1	1	yes	neg	3rd	2014-01-10	2014-03-31	2	4	0	0	1	2	1	3	1	no	0	2014-01-12	no	6
2	0	no	non-ili	3rd	2014-10-01	2014-11-28	2	3	0	1	0	1	2	1	4	no	0		no
2	1	yes	neg	3rd	2014-10-01	2014-11-12	1	3	0	0	0	2	2	1	1	no	0	2014-10-10	no	6
1	0	no	non-ili	2nd	2013-10-30	2014-02-20	2	3	0	1	0	1	2	1	5	yes	1		no
2	0	no	non-ili	3rd	2014-10-01	2014-12-05	2	3	1	0	0	1	2	1	2	no	0		no
2	0	no	non-ili	3rd	2014-10-01	2014-11-06	2	3	0	1	0	1	2	1	1	no	0		no
2	0	no	non-ili	3rd	2014-10-01	2014-10-06	2	3	0	1	0	1	2	2	3	yes	1		no
2	0	no	non-ili	3rd	2014-10-01	2014-10-12	1	3	0	0	1	1	2	2	4	no	1		no
2	0	no	non-ili	3rd	2014-10-01	2014-11-24	3	7	0	3	2	1	2	2	6	no	1		no
2	0	no	non-ili	3rd	2014-10-01	2014-11-17	1	5	0	0	2	2	2	2	3	yes	1		no
2	0	no	non-ili	3rd	2014-10-01	2014-11-05	2	3	0	1	0	1	2	1	2	no	0		no
2	0	no	non-ili	3rd	2014-10-01	2014-11-19	1	4	0	0	0	3	2	1	1	no	0		no
2	0	no	non-ili	3rd	2014-10-01	2014-12-12	1	6	0	1	1	3	2	1	3	no	0		no
2	0	no	non-ili	3rd	2014-10-01	2014-12-17	1	5	0	0	3	1	2	2	5	no	1		no
2	0	no	non-ili	3rd	2014-10-01	2014-12-14	1	4	0	0	2	1	2	2	4	yes	1		no
1	0	no	non-ili	2nd	2013-10-30	2014-02-08	3	3	0	1	0	1	1	1	3	yes	1		no
1	0	no	non-ili	2nd	2013-10-30	2014-01-20	2	5	0	1	1	2	2	1	4	no	0		no
1	0	no	non-ili	3rd	2013-10-30	2014-01-13	2	3	1	0	0	1	1	3	2	yes	0		no
1	0	no	non-ili	2nd	2013-10-30	2014-01-13	2	2	0	0	1	0	2	3	5	no	0		no
2	0	no	non-ili	3rd	2014-10-01	2014-12-11	2	3	0	1	0	1	2	2	2	no	1		no
1	0	no	non-ili	3rd	2013-10-30	2014-01-09	2	2	0	0	0	1	1	3	1	no	0		no
1	0	no	non-ili	3rd	2013-10-30	2014-01-09	2	3	0	0	0	2	1	1	1	no	0		no
1	0	no	non-ili	3rd	2013-10-30	2013-12-25	1	5	0	0	0	4	2	1	2	yes	1		no
2	0	no	non-ili	3rd	2014-10-01	2014-10-28	2	5	1	0	0	3	2	2	2	no	0		no
1	0	no	non-ili	3rd	2013-10-30	2013-12-23	1	9	0	1	1	6	1	2	3	no	1		no
2	0	no	non-ili	3rd	2014-10-01	2014-12-02	1	2	0	0	0	1	1	2	1	no	1		no
2	0	no	non-ili	3rd	2014-10-01	2014-12-10	2	4	1	1	0	1	2	1	3	no	0		no
2	0	no	non-ili	3rd	2014-10-01	2014-11-05	1	3	0	1	0	1	2	1	2	no	0		no
2	0	no	non-ili	3rd	2014-10-01	2014-11-05	1	4	0	0	2	1	2	2	3	no	0		no
2	0	no	non-ili	3rd	2014-10-01	2014-10-25	2	9	1	1	1	5	1	3	1	no	1		no
1	0	no	non-ili	3rd	2013-10-30	2013-12-09	2	4	0	0	0	3	2	1	2	no	0		no
1	0	no	non-ili	3rd	2013-10-30	2013-12-05	1	3	0	0	1	1	2	1	3	yes	0		no
1	0	no	non-ili	2nd	2013-10-29	2014-04-30	2	6	0	1	1	3	2	2	1	no	0		no
1	0	no	non-ili	2nd	2013-10-29	2014-04-30	1	5	0	0	0	4	2	1	1	yes	0		no
1	0	no	non-ili	2nd	2013-10-29	2014-04-30	1	3	0	0	1	1	2	1	3	no	0		no
2	0	no	non-ili	3rd	2014-10-01	2014-10-17	2	5	0	1	1	2	2	2	4	no	0		no
2	0	no	non-ili	3rd	2014-10-01	2014-11-05	1	3	0	0	0	2	1	3	3	no	0		no
2	0	no	non-ili	3rd	2014-10-01	2014-12-01	1	2	1	0	0	0	2	2	2	no	0		no
2	0	no	non-ili	3rd	2014-10-01	2014-11-10	1	4	0	1	0	2	2	2	3	no	0		no
2	0	no	non-ili	3rd	2014-10-01	2014-11-17	1	3	1	0	0	1	2	2	3	no	1		no
2	0	no	non-ili	3rd	2014-10-01	2014-11-22	1	3	0	0	0	2	2	2	2	no	1		no
1	0	no	non-ili	1st	2013-10-29	2014-04-30	1	4	0	1	1	1	2	1	3	no	0		no
1	0	no	non-ili	1st	2013-10-29	2014-04-30	1	5	0	0	1	3	2	1	2	no	0		no
2	0	no	non-ili	3rd	2014-10-01	2014-10-18	1	4	0	0	2	1	2	2	2	yes	1		no
2	0	no	non-ili	3rd	2014-10-01	2014-12-15	1	3	0	1	0	1	2	2	2	no	0		no
2	0	no	non-ili	3rd	2014-10-01	2014-12-14	3	4	0	0	2	1	2	2	3	no	0		no
1	0	no	non-ili	2nd	2013-10-29	2014-04-26	3	4	0	0	0	2	2	1	2	no	0		no
1	0	no	non-ili	2nd	2013-10-29	2014-04-16	1	4	0	0	0	3	1	3	1	no	0		no
2	0	no	non-ili	3rd	2014-10-01	2014-12-10	1	8	1	0	0	6	2	2	2	no	0		no
2	0	no	non-ili	3rd	2014-10-01	2014-12-01	1	2	1	0	0	0	2	2	2	no	0		no
2	0	no	non-ili	3rd	2014-10-01	2014-12-02	1	8	0	0	2	5	1	2	4	no	1		no
2	0	no	non-ili	3rd	2014-10-01	2014-10-20	1	5	1	0	1	2	2	2	1	no	1		no
1	0	no	non-ili	2nd	2013-10-29	2014-04-05	3	5	0	0	0	4	2	1	2	no	0		no
1	0	no	non-ili	2nd	2013-10-29	2014-03-30	3	5	0	1	0	3	2	1	4	yes	0		no
1	1	yes	neg	2nd	2013-10-29	2014-03-27	1	4	0	2	0	1	2	1	4	yes	1	2014-03-13	no	5
1	0	no	non-ili	2nd	2013-10-29	2014-03-20	2	1	0	0	0	0	1	3	3	no	0		no
1	1	yes	neg	2nd	2013-10-29	2014-03-12	1	5	0	1	2	1	2	1	6	yes	1	2013-11-30	no	5
1	0	no	non-ili	2nd	2013-10-29	2014-03-11	2	8	0	1	2	4	1	2	2	yes	0		no
1	0	no	non-ili	2nd	2013-10-29	2014-03-04	2	5	0	1	1	2	1	1	3	yes	0		no
1	0	no	non-ili	2nd	2013-10-29	2014-03-02	1	4	0	0	1	2	2	1	2	no	0		no
2	0	no	non-ili	3rd	2014-10-01	2014-10-29	1	5	0	1	1	2	1	2	1	no	1		no
1	1	yes	neg	2nd	2013-10-29	2014-02-25	2	5	0	0	3	1	1	2	1	no	0	2013-12-24	no	6
1	2	yes	neg	2nd	2013-10-29	2014-02-25	2	5	0	0	3	1	1	2	1	no	0	2014-02-03	no	7
1	0	no	non-ili	2nd	2013-10-29	2014-02-20	1	7	0	0	1	5	2	1	1	yes	1		no
1	0	no	non-ili	2nd	2013-10-29	2014-02-20	2	7	0	0	0	6	1	1	1	yes	0		no
1	0	no	non-ili	2nd	2013-10-29	2014-02-20	2	3	0	1	0	1	2	1	6	no	0		no
1	0	no	non-ili	2nd	2013-10-29	2014-02-14	3	3	0	0	1	1	2	2	2	no	0		no
1	1	yes	neg	2nd	2013-10-29	2014-02-08	2	6	0	0	3	2	2	1	6	no	1	2013-12-25	no	4
2	0	no	non-ili	3rd	2014-10-01	2014-12-19	1	4	0	1	0	2	2	2	2	no	0		no
1	0	no	non-ili	2nd	2013-10-29	2014-02-07	1	7	0	1	0	5	2	1	2	no	0		no
2	0	no	non-ili	3rd	2014-10-01	2014-12-24	3	4	0	0	0	3	2	2	1	no	1		no
2	0	no	non-ili	3rd	2014-10-01	2014-11-03	1	9	1	1	3	3	1	2	2	no	1		no
2	0	no	non-ili	3rd	2014-10-01	2014-11-28	1	5	0	1	1	2	1	3	2	no	0		no
1	0	no	non-ili	2nd	2013-10-29	2014-02-04	3	2	0	0	0	1	1	3	2	yes	0		no
1	0	no	non-ili	2nd	2013-10-29	2014-01-30	3	4	1	1	0	1	2	1	3	no	0		no
1	1	yes	neg	2nd	2013-10-29	2014-01-28	1	4	0	0	0	3	2	1	3	yes	1	2013-11-16	no	6
1	0	no	non-ili	3rd	2013-10-29	2014-01-24	3	5	0	0	2	1	2	2	2	no	0		no
1	0	no	non-ili	2nd	2013-10-29	2014-01-24	2	4	0	1	0	2	1	2	3	yes	0		no
1	0	no	non-ili	2nd	2013-10-29	2014-01-24	2	5	0	0	1	3	1	3	3	yes	0		no
2	0	no	non-ili	3rd	2014-10-01	2014-11-19	1	2	0	0	1	0	2	2	2	yes	1		no
1	0	no	non-ili	2nd	2013-10-29	2014-01-22	2	8	1	0	3	3	1	2	1	no	0		no
2	0	no	non-ili	3rd	2014-10-01	2015-01-17	3	4	0	0	2	1	1	2	5	no	1		no
1	0	no	non-ili	3rd	2013-10-29	2014-01-17	2	5	0	0	3	1	1	3	3	no	1		no
1	0	no	non-ili	2nd	2013-10-29	2014-01-17	1	4	0	0	2	1	2	1	6	yes	1		no
1	0	no	non-ili	3rd	2013-10-29	2014-01-13	2	5	0	1	1	2	1	3	2	no	0		no
1	0	no	non-ili	3rd	2013-11-12	2013-12-01	2	3	0	1	0	1	2	1	1	yes	0		no
1	0	no	non-ili	3rd	2014-02-07	2014-02-19	1	4	0	1	1	1	2	1	3	yes	1		no
1	1	yes	A	3rd	2013-12-17	2014-03-04	2	2	0	0	0	1	2	1	2	yes	1	2014-02-23	no	8
2	0	no	non-ili	3rd	2014-10-01	2014-11-11	2	3	0	0	1	1	2	1	3	yes	1		no
2	0	no	non-ili	3rd	2014-10-01	2014-12-12	2	5	0	0	1	3	2	1	2	no	1		no
2	1	yes	neg	3rd	2014-10-01	2014-12-03	2	2	0	0	0	1	2	1	2	yes	1	2014-11-29	no	6
2	0	no	non-ili	3rd	2014-10-01	2014-12-22	1	4	0	0	1	2	2	1	1	yes	1		no
2	0	no	non-ili	3rd	2014-10-01	2014-10-25	1	2	0	0	0	1	2	1	2	yes	1		no
2	0	no	non-ili	3rd	2014-10-01	2014-12-19	2	6	0	0	0	5	2	1	3	yes	1		no
2	0	no	non-ili	3rd	2014-10-01	2014-11-24	2	4	0	0	0	3	2	1	3	no	0		no
2	0	no	non-ili	3rd	2014-10-01	2014-11-21	2	5	0	0	2	2	2	1	1	yes	1		no
2	0	no	non-ili	3rd	2014-10-01	2014-10-23	2	4	0	0	2	1	2	1	3	yes	1		no
2	0	no	non-ili	3rd	2014-10-01	2014-12-15	2	7	0	0	2	4	2	1	4	yes	1		no
2	0	no	non-ili	3rd	2014-10-01	2014-12-12	2	4	0	0	0	3	2	1	1	no	0		no
2	0	no	non-ili	3rd	2014-10-01	2014-12-25	2	6	1	0	1	3	2	1	2	no	0		no
2	0	no	non-ili	3rd	2014-10-01	2014-10-21	1	5	0	0	1	3	2	1	3	no	0		no
2	0	no	non-ili	3rd	2014-10-01	2014-12-25	1	3	0	0	1	1	2	1	2	yes	1		no
2	0	no	non-ili	3rd	2014-10-01	2014-12-04	1	7	0	1	0	5	2	1	2	no	0		no
2	0	no	non-ili	3rd	2014-10-01	2014-12-08	1	1	0	0	0	0	2	1	2	yes	1		no
2	0	no	non-ili	3rd	2014-10-01	2014-11-28	1	4	0	2	0	1	2	1	3	no	0		no
2	0	no	non-ili	3rd	2014-10-01	2014-12-23	1	5	0	1	2	1	2	1	6	yes	1		no
2	0	no	non-ili	3rd	2014-12-13	2015-01-10	2	6	0	1	0	4	2	2	2	no	0		no
2	0	no	non-ili	3rd	2014-12-01	2015-01-03	1	4	0	0	1	2	1	3	1	no	1		no
2	0	no	non-ili	3rd	2014-10-01	2014-12-31	1	3	0	1	0	1	2	1	2	no	0		no
2	0	no	non-ili	3rd	2014-10-01	2014-11-27	1	3	0	1	1	0	2	1	3	no	0		no
2	0	no	non-ili	3rd	2014-10-01	2014-11-12	1	4	0	2	0	1	2	1	3	yes	1		no
2	0	no	non-ili	3rd	2014-10-01	2014-12-23	1	2	0	1	0	0	2	1	3	no	1		no
2	0	no	non-ili	3rd	2014-12-17	2015-02-12	1	10	2	2	1	4	1	2	2	no	0		no
2	0	no	non-ili	3rd	2015-01-16	2015-02-28	3	7	0	1	3	2	1	3	1	no	1		no
2	0	no	non-ili	3rd	2015-01-21	2015-02-27	2	3	0	1	0	1	2	2	2	no	0		no
2	0	no	non-ili	3rd	2015-02-27	2015-03-30	2	5	0	0	1	3	1	3	1	no	1		no
2	0	no	non-ili	3rd	2015-02-27	2015-03-26	3	6	0	2	0	3	2	1	1	yes	1		no
2	0	no	non-ili	3rd	2015-03-19	2015-04-30	1	2	0	0	1	0	2	1	5	no	1		no
2	0	no	non-ili	3rd	2015-03-28	2015-04-30	3	5	0	0	2	2	1	2	1	no	1		no
2	0	no	non-ili	3rd	2014-12-17	2015-02-06	3	9	0	2	3	3	1	3	1	no	1		no
1	0	no	non-ili	2nd	2013-11-12	2014-02-08	2	3	0	0	0	2	2	1	2	no	0		no
1	0	no	non-ili	3rd	2013-10-29	2014-01-10	1	5	0	0	0	4	1	2	1	no	0		no
1	0	no	non-ili	2nd	2013-11-19	2014-02-27	1	4	1	0	1	1	2	1	4	yes	1		no
1	1	yes	neg	3rd	2013-10-29	2014-01-07	3	1	0	0	0	0	1	3	1	yes	0	2013-12-20	no	18
1	1	yes	neg	3rd	2013-10-29	2014-01-05	1	4	0	0	0	3	2	1	1	yes	1	2013-12-18	no	16
2	0	no	non-ili	2nd	2014-10-01	2015-04-02	2	2	0	1	0	0	2	1	4	no	1		no
1	0	no	non-ili	3rd	2013-10-29	2014-01-04	2	2	0	0	0	1	1	2	2	yes	0		no
1	0	no	non-ili	3rd	2013-10-29	2014-01-03	3	3	0	1	0	1	2	2	2	no	0		no
1	1	yes	notTested	3rd	2013-10-29	2014-01-03	1	4	0	0	2	1	2	1	3	no	0	2013-11-03	no	9
1	0	no	non-ili	3rd	2013-10-29	2013-12-30	3	3	0	0	1	1	1	2	1	no	0		no
1	0	no	non-ili	2nd	2013-12-27	2014-04-30	1	2	0	0	1	0	2	1	3	no	1		no
1	0	no	non-ili	3rd	2013-10-29	2013-12-30	2	1	0	0	0	0	2	2	2	yes	0		no
1	0	no	non-ili	2nd	2014-01-23	2014-04-30	1	4	0	0	0	2	2	1	4	yes	1		no
1	0	no	non-ili	3rd	2013-10-29	2013-12-28	2	2	0	0	0	1	2	1	1	no	0		no
1	0	no	non-ili	2nd	2013-10-29	2013-12-28	1	6	0	1	2	2	2	1	1	yes	0		no
1	0	no	non-ili	3rd	2013-10-29	2013-12-27	3	6	0	0	1	4	1	3	1	no	1		no
2	0	no	non-ili	2nd	2014-10-01	2015-01-20	2	4	0	0	0	3	2	1	1	no	0		no
1	0	no	non-ili	3rd	2013-10-29	2013-12-26	1	9	0	1	1	6	1	2	1	no	0		no
1	0	no	non-ili	3rd	2013-10-29	2013-12-26	1	6	0	0	0	5	2	1	2	no	0		no
1	0	no	non-ili	3rd	2013-10-29	2013-12-26	1	6	0	0	1	4	2	1	2	yes	1		no
2	0	no	non-ili	2nd	2014-10-01	2015-01-09	1	3	0	0	1	1	2	1	1	no	1		no
1	0	no	non-ili	3rd	2013-10-29	2013-12-26	1	5	0	0	2	2	2	1	1	no	0		no
1	0	no	non-ili	3rd	2013-10-29	2013-12-25	2	2	0	0	0	1	1	2	1	no	0		no
1	0	no	non-ili	3rd	2013-10-29	2013-12-20	2	6	0	0	1	4	1	2	1	no	0		no
1	0	no	non-ili	3rd	2013-10-29	2013-12-14	1	4	0	1	1	1	2	1	3	no	1		no
1	0	no	non-ili	3rd	2013-10-29	2013-12-06	3	3	0	0	0	2	2	1	2	no	0		no
1	0	no	non-ili	2nd	2014-01-23	2014-01-24	1	3	0	0	1	1	2	1	2	yes	1		no
1	0	no	non-ili	2nd	2014-02-14	2014-04-30	2	4	0	1	1	1	2	1	4	no	1		no
1	0	no	non-ili	3rd	2013-10-29	2013-12-03	2	4	0	0	2	1	2	1	4	no	0		no
2	1	yes	rsv	2nd	2014-10-01	2015-02-09	2	5	0	0	1	3	2	1	1	no	0	2014-11-22	no	5
2	2	yes	A	2nd	2014-10-01	2015-02-09	2	5	0	0	1	3	2	1	1	no	0	2015-01-13	no	6
2	0	no	non-ili	2nd	2014-10-01	2015-03-07	2	4	0	1	0	2	2	1	2	no	0		no
2	0	no	non-ili	2nd	2014-10-01	2015-02-19	2	4	0	1	1	1	2	1	3	no	0		no
1	0	no	non-ili	3rd	2013-10-29	2013-12-02	2	6	0	1	4	0	1	3	7	yes	1		no
1	0	no	non-ili	2nd	2013-10-29	2013-12-01	2	10	1	1	5	2	1	3	5	yes	0		no
2	1	yes	neg	2nd	2015-01-05	2015-04-30	1	3	0	0	1	1	2	1	2	no	0	2015-01-05	no	7
1	0	no	non-ili	2nd	2013-10-29	2013-11-28	2	5	0	0	2	2	2	1	6	yes	1		no
1	0	no	non-ili	3rd	2013-10-29	2013-11-26	1	4	1	0	0	2	2	1	1	yes	0		no
1	0	no	non-ili	3rd	2013-10-29	2013-11-21	3	3	0	1	0	1	2	1	2	no	0		no
1	0	no	non-ili	3rd	2013-10-29	2013-11-18	1	5	1	0	0	3	2	2	1	yes	0		no
1	0	no	non-ili	3rd	2013-10-29	2013-11-12	1	4	0	0	1	2	2	1	3	no	0		no
1	0	no	non-ili	3rd	2013-10-29	2013-11-04	3	3	0	0	0	2	2	1	1	no	0		no
1	0	no	non-ili	1st	2013-10-28	2014-04-30	1	3	0	0	1	1	2	1	4	yes	0		no
1	1	yes	neg	1st	2013-10-28	2014-04-30	1	3	0	1	0	1	2	1	4	yes	0	2013-12-08	no	12
1	0	no	non-ili	1st	2013-10-28	2014-04-29	3	4	0	0	2	1	1	1	3	yes	0		no
1	0	no	non-ili	2nd	2013-10-28	2014-04-27	1	6	0	0	2	3	1	2	1	yes	0		no
1	0	no	non-ili	2nd	2013-11-12	2014-04-02	1	3	0	0	1	1	1	1	4	no	1		no
1	1	yes	neg	2nd	2013-10-28	2014-04-23	1	2	0	0	0	1	2	1	3	yes	1	2013-12-16	no	7
1	1	yes	rsv	2nd	2013-10-28	2014-04-12	1	2	0	0	0	1	2	1	1	no	0	2014-02-03	no	11
1	0	no	non-ili	2nd	2013-10-28	2014-04-08	1	2	0	0	0	1	1	3	1	no	0		no
1	1	yes	neg	2nd	2013-10-28	2014-03-27	3	5	0	2	1	1	1	2	5	yes	1	2013-12-20	no	7
1	1	yes	neg	2nd	2013-10-28	2014-03-26	1	5	0	0	1	3	2	1	3	no	1	2013-11-16	no	9
1	0	no	non-ili	2nd	2013-10-28	2014-03-25	1	3	0	1	0	1	2	1	1	yes	1		no
1	0	no	non-ili	2nd	2013-11-19	2014-03-19	1	4	0	1	1	1	2	1	3	no	1		no
1	0	no	non-ili	2nd	2013-10-28	2014-03-20	2	5	0	0	1	3	1	3	1	yes	0		no
1	0	no	non-ili	2nd	2013-10-28	2014-03-15	1	4	0	0	0	3	2	1	3	no	1		no
1	0	no	non-ili	2nd	2013-10-28	2014-03-13	1	3	0	1	0	1	2	1	3	yes	1		no
1	0	no	non-ili	2nd	2013-10-28	2014-03-12	3	3	0	0	1	1	2	1	4	no	1		no
1	0	no	non-ili	2nd	2013-10-28	2014-03-11	1	4	0	1	1	1	2	1	6	yes	1		no
1	0	no	non-ili	2nd	2013-10-28	2014-03-05	1	4	0	0	2	1	2	1	3	yes	1		no
1	1	yes	neg	2nd	2013-10-28	2014-02-24	1	5	0	1	2	1	2	1	4	yes	0	2013-12-20	no	6
1	0	no	non-ili	2nd	2013-10-28	2014-02-19	2	7	0	1	1	4	2	1	1	no	0		no
1	0	no	non-ili	2nd	2013-10-28	2014-02-14	2	4	0	2	1	0	2	1	4	no	0		no
1	1	yes	neg	2nd	2013-10-28	2014-02-08	1	3	0	1	0	1	2	1	3	yes	0	2013-11-30	no	10
1	0	no	non-ili	2nd	2013-11-12	2014-04-30	1	4	0	1	0	2	2	1	3	no	0		no
1	1	yes	neg	2nd	2013-11-20	2014-04-30	2	5	0	0	0	4	2	1	1	yes	0	2014-01-10	no	6
1	0	no	non-ili	2nd	2013-11-19	2014-03-21	1	3	0	1	0	1	2	1	2	no	0		no
1	0	no	non-ili	2nd	2013-11-19	2014-02-10	2	5	0	2	0	2	1	1	1	yes	1		no
1	0	no	non-ili	2nd	2013-11-02	2014-04-04	1	6	0	1	1	3	1	1	1	yes	1		no
1	0	no	non-ili	2nd	2013-12-03	2014-04-30	1	4	0	1	1	1	2	1	3	no	0		no
1	0	no	non-ili	2nd	2013-11-25	2014-04-30	1	3	0	0	2	0	2	2	4	yes	0		no
1	0	no	non-ili	2nd	2013-10-28	2014-02-06	2	4	1	1	0	1	2	1	4	yes	0		no
1	0	no	non-ili	2nd	2013-11-19	2014-04-30	2	3	0	0	1	0	1	1	5	yes	1		no
1	0	no	non-ili	2nd	2013-10-28	2014-02-05	1	3	0	1	0	1	2	1	2	yes	0		no
1	0	no	non-ili	2nd	2013-10-28	2014-02-03	1	3	0	0	1	1	2	1	4	no	0		no
1	0	no	non-ili	2nd	2013-12-27	2014-04-30	1	3	0	1	0	1	2	1	3	no	1		no
1	0	no	non-ili	2nd	2013-10-28	2014-01-30	2	6	0	0	2	3	1	3	4	no	0		no
1	1	yes	neg	2nd	2013-10-28	2014-01-29	3	3	0	0	1	1	2	2	2	no	0	2013-12-11	no	13
1	0	no	non-ili	2nd	2013-10-28	2014-01-25	3	1	0	0	0	0	2	1	2	no	0		no
1	0	no	non-ili	2nd	2013-10-28	2014-01-24	1	3	0	0	1	1	2	2	4	no	1		no
1	0	no	non-ili	2nd	2014-02-14	2014-04-30	1	3	0	0	1	1	2	1	3	no	1		no
1	1	yes	neg	3rd	2013-10-28	2014-01-22	1	4	0	0	2	1	2	1	3	yes	1	2013-11-27	no	6
2	0	no	non-ili	2nd	2014-10-01	2014-12-31	2	4	0	1	1	1	2	1	4	yes	1		no
2	0	no	non-ili	2nd	2014-10-01	2015-01-13	2	3	0	0	1	1	2	1	3	no	0		no
2	0	no	non-ili	2nd	2014-10-01	2015-01-08	2	3	0	0	0	2	2	1	2	no	0		no
2	0	no	non-ili	2nd	2014-10-01	2015-03-05	2	3	0	0	1	1	2	1	4	no	1		no
1	0	no	non-ili	2nd	2013-10-28	2014-01-22	1	4	0	0	2	1	2	1	4	yes	1		no
2	0	no	non-ili	2nd	2014-10-01	2015-03-10	2	4	0	0	2	1	2	1	3	yes	1		no
2	0	no	non-ili	2nd	2014-10-01	2015-02-11	2	3	0	1	0	1	2	1	2	no	1		no
1	0	no	non-ili	2nd	2013-10-28	2014-01-13	2	3	0	0	1	1	2	1	5	yes	0		no
1	0	no	non-ili	3rd	2013-10-28	2013-12-30	1	1	0	0	0	0	2	1	1	yes	1		no
2	0	no	non-ili	2nd	2014-10-01	2015-02-25	2	4	0	0	2	1	2	1	3	no	0		no
2	0	no	non-ili	2nd	2014-10-01	2014-12-31	2	5	1	0	2	1	2	1	6	yes	1		no
2	1	yes	neg	2nd	2014-10-01	2015-03-01	2	4	0	1	1	1	2	1	3	no	1	2015-01-16	no	6
2	0	no	non-ili	2nd	2014-10-01	2015-01-18	1	2	0	1	0	0	2	1	3	no	1		no
2	0	no	non-ili	2nd	2014-10-01	2015-01-20	1	3	0	0	1	1	2	1	2	no	0		no
1	1	yes	neg	3rd	2013-10-28	2013-12-30	1	5	0	0	2	2	1	3	1	no	0	2013-12-12	no	12
2	0	no	non-ili	2nd	2014-10-01	2015-02-08	3	3	0	1	1	0	2	1	4	yes	1		no
2	0	no	non-ili	2nd	2014-10-01	2015-03-16	2	5	0	1	1	2	2	1	4	no	0		no
2	0	no	non-ili	2nd	2014-10-01	2015-03-02	2	4	0	1	1	1	2	1	5	no	1		no
2	0	no	non-ili	2nd	2014-10-01	2015-01-12	2	3	0	0	2	0	2	1	2	yes	1		no
1	0	no	non-ili	3rd	2013-10-28	2013-12-27	1	4	0	1	1	1	2	1	4	yes	0		no
1	1	yes	neg	3rd	2013-10-28	2013-12-26	3	4	1	1	0	1	1	2	3	no	1	2013-11-22	no	9
2	1	yes	neg	2nd	2014-11-19	2015-03-31	1	4	0	0	2	1	1	1	4	no	1	2015-01-26	no	11
1	0	no	non-ili	3rd	2013-10-28	2013-12-24	1	9	0	0	3	5	1	2	1	yes	0		no
1	0	no	non-ili	3rd	2013-10-28	2013-12-23	2	5	0	1	2	1	1	2	3	yes	0		no
1	1	yes	neg	3rd	2013-10-28	2013-12-19	1	4	0	0	0	3	2	1	2	no	0	2013-11-23	no	10
2	0	no	non-ili	2nd	2015-01-05	2015-04-30	1	3	1	0	1	0	2	1	4	yes	1		no
2	0	no	non-ili	2nd	2015-01-09	2015-04-30	1	2	0	0	0	1	2	1	1	yes	1		no
2	0	no	non-ili	2nd	2015-01-14	2015-04-30	2	3	1	0	0	1	2	1	3	no	0		no
1	0	no	non-ili	2nd	2013-10-28	2013-12-12	1	5	0	0	2	2	1	1	6	yes	1		no
2	0	no	non-ili	2nd	2015-01-05	2015-04-30	2	4	0	1	1	1	2	1	3	yes	1		no
1	0	no	non-ili	3rd	2013-10-28	2013-12-09	1	5	0	0	0	4	1	2	1	no	0		no
1	0	no	non-ili	2nd	2013-11-04	2014-02-14	1	1	0	0	0	0	1	3	1	no	0		no
1	0	no	non-ili	3rd	2013-10-28	2013-11-30	1	6	0	1	1	3	1	3	1	no	0		no
1	0	no	non-ili	2nd	2014-01-23	2014-04-30	3	3	1	0	0	1	2	2	2	yes	0		no
1	0	no	non-ili	3rd	2013-10-28	2013-11-29	1	1	0	0	0	0	2	1	1	no	0		no
1	0	no	non-ili	3rd	2013-10-28	2013-11-29	3	3	0	0	1	1	2	2	5	no	0		no
1	0	no	non-ili	2nd	2013-11-12	2014-03-14	2	4	1	0	1	1	2	2	5	yes	1		no
1	0	no	non-ili	3rd	2013-10-28	2013-11-25	2	4	0	1	0	2	2	1	3	yes	0		no
1	0	no	non-ili	3rd	2013-10-28	2013-11-20	1	3	0	0	0	2	1	3	1	yes	0		no
1	0	no	non-ili	2nd	2013-11-12	2014-03-07	1	4	0	0	0	3	1	2	1	no	1		no
1	0	no	non-ili	3rd	2013-10-28	2013-11-20	2	1	0	0	0	0	2	1	1	yes	0		no
1	0	no	non-ili	3rd	2013-10-28	2013-11-14	1	4	0	1	1	1	2	2	3	yes	1		no
1	0	no	non-ili	3rd	2013-10-28	2013-11-14	1	3	0	1	1	0	2	1	4	yes	1		no
1	0	no	non-ili	3rd	2013-10-28	2013-11-13	1	6	0	1	2	2	2	1	2	no	0		no
1	0	no	non-ili	2nd	2013-11-12	2014-04-06	3	5	0	0	0	4	1	3	1	yes	0		no
1	0	no	non-ili	3rd	2013-10-28	2013-11-12	2	4	0	2	0	1	2	1	2	no	0		no
1	0	no	non-ili	3rd	2013-10-28	2013-11-11	1	6	0	0	1	4	2	1	1	no	0		no
1	0	no	non-ili	2nd	2013-11-13	2014-04-16	2	3	0	0	0	2	1	2	1	no	0		no
1	0	no	non-ili	3rd	2013-10-28	2013-11-08	1	5	0	0	0	4	2	1	4	yes	1		no
1	0	no	non-ili	2nd	2013-11-13	2014-04-30	3	7	0	0	1	5	2	2	3	yes	1		no
1	0	no	non-ili	3rd	2013-10-28	2013-11-07	1	8	0	1	1	5	2	1	1	yes	0		no
1	0	no	non-ili	3rd	2013-10-28	2013-11-07	1	3	0	1	0	1	2	1	3	yes	0		no
1	0	no	non-ili	3rd	2013-10-28	2013-11-01	2	6	0	0	1	4	1	2	1	no	0		no
1	0	no	non-ili	2nd	2013-10-28	2013-11-01	1	2	0	0	0	1	1	2	6	yes	1		no
1	0	no	non-ili	2nd	2013-11-19	2014-03-12	3	4	0	1	1	1	1	2	3	yes	1		no
1	0	no	non-ili	2nd	2013-11-19	2014-04-30	2	5	0	0	2	2	1	3	1	yes	0		no
1	0	no	non-ili	3rd	2013-10-28	2013-10-30	3	8	0	0	1	6	2	1	2	no	0		no
1	0	no	non-ili	3rd	2013-10-28	2013-10-29	2	7	2	1	1	2	2	1	2	no	1		no
1	0	no	non-ili	3rd	2013-10-28	2013-10-29	1	2	0	0	1	0	2	1	3	yes	1		no
1	0	no	non-ili	3rd	2013-10-20	2013-10-27	2	5	0	1	2	1	1	2	2	yes	1		no
1	0	no	non-ili	2nd	2013-11-19	2013-12-01	2	4	0	0	0	3	1	2	1	no	0		no
1	0	no	non-ili	1st	2013-10-11	2014-04-30	2	5	0	1	2	0	2	2	5	yes	1		no
1	0	no	non-ili	2nd	2013-11-19	2014-04-21	2	4	0	0	1	2	2	1	4	yes	1		no
1	1	yes	neg	2nd	2013-11-02	2014-03-08	1	6	0	0	0	5	1	3	1	yes	1	2013-12-04	no	5
1	0	no	non-ili	2nd	2013-11-02	2014-02-01	2	2	0	1	0	0	1	2	2	yes	0		no
1	0	no	non-ili	2nd	2013-12-03	2014-03-20	1	3	0	0	0	2	1	2	1	yes	1		no
1	0	no	non-ili	2nd	2013-11-19	2014-02-19	2	3	0	1	0	1	2	1	4	yes	1		no
1	0	no	non-ili	2nd	2013-11-19	2014-03-19	2	5	0	2	0	2	2	1	3	yes	1		no
1	0	no	non-ili	2nd	2013-11-20	2014-04-30	2	3	0	0	0	2	2	1	2	yes	0		no
1	0	no	non-ili	2nd	2014-01-23	2014-04-30	1	5	0	2	1	1	2	1	4	yes	1		no
1	0	no	non-ili	2nd	2014-01-23	2014-04-30	1	4	0	2	0	1	2	1	5	yes	1		no
1	0	no	non-ili	2nd	2013-11-02	2014-04-30	1	6	0	0	0	5	1	3	1	yes	0		no
1	0	no	non-ili	2nd	2014-01-23	2014-04-30	2	4	1	1	0	1	1	2	4	yes	0		no
1	0	no	non-ili	2nd	2014-01-23	2014-04-30	2	3	0	1	0	1	1	2	2	no	0		no
1	0	no	non-ili	2nd	2014-03-05	2014-04-30	1	4	0	0	1	2	2	1	1	no	0		no
1	0	no	non-ili	2nd	2013-11-20	2014-04-21	2	7	0	0	1	5	2	1	1	yes	0		no
1	0	no	non-ili	3rd	2013-10-11	2013-11-07	1	4	0	1	1	1	1	2	4	yes	0		no
1	0	no	non-ili	2nd	2014-01-23	2014-04-30	2	3	1	0	0	1	2	2	2	no	0		no
1	0	no	non-ili	2nd	2014-01-23	2014-04-30	1	4	0	0	0	3	2	3	1	yes	1		no
2	1	yes	neg	2nd	2014-10-01	2015-01-30	2	3	0	1	0	1	2	1	6	yes	1	2014-11-25	no	7
1	0	no	non-ili	2nd	2014-01-23	2014-04-30	1	4	0	0	0	3	1	3	1	no	0		no
2	0	no	non-ili	2nd	2014-10-01	2015-02-28	2	1	0	0	0	0	2	1	1	yes	1		no
2	0	no	non-ili	2nd	2014-10-01	2014-12-26	2	2	0	0	1	0	2	1	3	no	0		no
1	0	no	non-ili	2nd	2014-01-23	2014-04-30	2	5	0	0	1	3	1	2	1	no	0		no
2	0	no	non-ili	2nd	2014-10-01	2015-02-05	2	3	0	1	0	1	2	1	2	no	1		no
2	0	no	non-ili	2nd	2014-10-01	2015-02-14	2	3	0	0	0	2	1	1	1	yes	1		no
1	0	no	non-ili	2nd	2014-01-23	2014-04-30	1	4	0	1	0	2	1	3	1	no	0		no
1	0	no	non-ili	2nd	2014-01-24	2014-04-30	2	4	1	1	0	1	1	2	3	no	0		no
1	0	no	non-ili	2nd	2014-01-24	2014-04-30	2	5	0	1	1	2	1	2	1	no	0		no
1	0	no	non-ili	2nd	2014-01-24	2014-04-30	2	5	1	0	2	1	2	2	5	no	0		no
1	0	no	non-ili	2nd	2014-01-24	2014-04-30	2	4	1	0	1	1	1	2	3	no	0		no
1	1	yes	neg	2nd	2014-01-24	2014-04-30	3	6	0	1	1	3	1	2	1	no	0	2014-03-09	no	9
1	0	no	non-ili	2nd	2014-01-24	2014-04-30	2	3	1	0	0	1	1	2	1	yes	1		no
1	0	no	non-ili	2nd	2014-01-24	2014-04-30	2	4	0	2	0	1	1	2	3	no	0		no
1	0	no	non-ili	2nd	2014-01-24	2014-04-30	2	4	0	0	1	2	1	3	1	no	0		no
1	0	no	non-ili	2nd	2014-01-24	2014-04-30	3	4	0	2	0	1	2	2	5	no	0		no
2	0	no	non-ili	2nd	2014-10-01	2015-03-04	2	4	0	1	1	1	2	1	3	yes	1		no
2	0	no	non-ili	2nd	2014-10-01	2015-01-16	2	5	0	1	0	3	2	1	4	no	1		no
1	0	no	non-ili	2nd	2014-02-07	2014-04-30	3	7	0	2	1	3	2	2	2	no	0		no
2	0	no	non-ili	2nd	2014-10-01	2015-02-25	2	4	0	1	1	1	2	1	2	no	0		no
2	0	no	non-ili	2nd	2014-10-01	2014-12-02	2	6	0	1	1	3	2	1	2	yes	1		no
1	1	yes	neg	2nd	2014-02-07	2014-04-30	2	3	0	0	0	2	1	2	1	yes	1	2014-02-21	no	7
2	0	no	non-ili	2nd	2014-10-01	2014-12-26	2	6	0	0	0	5	2	1	1	no	0		no
2	0	no	non-ili	2nd	2014-10-01	2014-12-05	2	6	0	1	2	2	2	1	6	yes	1		no
2	1	yes	neg	2nd	2014-10-01	2015-02-23	2	4	0	1	1	1	2	1	5	no	0	2015-01-04	no	8
1	0	no	non-ili	2nd	2014-02-14	2014-04-30	1	4	0	0	2	1	2	2	1	no	0		no
2	0	no	non-ili	2nd	2014-10-01	2015-01-20	2	3	0	1	0	1	2	1	3	no	1		no
1	0	no	non-ili	2nd	2014-02-14	2014-04-30	2	2	0	0	0	1	1	3	1	no	1		no
2	0	no	non-ili	2nd	2014-10-01	2014-10-18	1	3	0	1	0	1	2	1	4	no	0		no
1	0	no	non-ili	2nd	2014-02-14	2014-04-30	3	5	0	1	2	1	2	2	4	yes	1		no
2	0	no	non-ili	2nd	2014-10-01	2015-03-07	1	2	0	1	0	0	2	1	2	no	0		no
2	0	no	non-ili	2nd	2014-10-01	2014-11-06	2	4	0	0	2	1	2	1	3	no	0		no
2	0	no	non-ili	2nd	2014-10-01	2015-04-08	2	5	0	0	1	3	2	1	1	no	0		no
1	0	no	non-ili	2nd	2014-03-21	2014-04-30	2	4	1	0	1	1	1	2	2	no	0		no
2	0	no	non-ili	2nd	2014-10-23	2015-04-07	2	4	1	0	1	1	2	1	3	yes	1		no
1	0	no	non-ili	2nd	2014-03-06	2014-04-30	2	4	1	1	0	1	2	2	2	no	0		no
1	0	no	non-ili	2nd	2013-11-12	2014-04-16	1	4	0	0	1	2	1	3	1	yes	1		no
1	0	no	non-ili	2nd	2013-12-31	2014-04-30	2	3	0	0	0	2	1	2	1	no	0		no
1	1	yes	neg	2nd	2013-12-27	2014-04-30	1	2	0	0	0	1	2	2	1	yes	1	2014-01-12	no	9
2	0	no	non-ili	2nd	2015-03-10	2015-04-30	2	4	1	1	0	1	2	1	4	no	1		no
1	0	no	non-ili	2nd	2013-12-30	2014-04-30	2	3	1	0	0	1	1	2	1	no	0		no
1	0	no	non-ili	3rd	2013-10-11	2013-10-28	2	4	0	0	0	3	2	1	1	yes	0		no
1	0	no	non-ili	2nd	2013-12-31	2014-03-09	2	3	0	0	0	2	1	2	2	no	1		no
2	0	no	non-ili	2nd	2015-02-10	2015-04-30	1	4	0	0	2	1	2	1	4	no	1		no
1	0	no	non-ili	1st	2013-10-11	2013-10-28	2	3	0	0	1	1	2	2	3	yes	0		no
1	0	no	non-ili	2nd	2013-10-11	2013-10-27	3	4	0	1	1	1	2	1	2	yes	1		no
1	0	no	non-ili	3rd	2013-10-11	2013-10-26	1	3	0	0	0	1	1	2	1	yes	0		no
1	0	no	non-ili	2nd	2013-10-11	2013-10-26	2	3	0	0	1	1	1	3	1	yes	0		no
1	0	no	non-ili	2nd	2014-01-23	2014-04-30	2	4	0	1	1	1	1	2	4	no	1		no
1	0	no	non-ili	2nd	2014-01-23	2014-04-30	1	5	0	0	1	3	2	3	1	no	0		no
1	0	no	non-ili	3rd	2013-10-11	2013-10-25	1	1	0	0	0	0	2	1	3	no	0		no
1	0	no	non-ili	2nd	2014-02-14	2014-04-30	1	2	0	0	0	1	2	2	1	no	0		no
1	0	no	non-ili	2nd	2014-02-14	2014-04-30	2	4	0	0	0	3	1	3	1	no	1		no
1	0	no	non-ili	2nd	2013-11-19	2014-04-30	1	4	0	0	1	2	1	1	1	no	0		no
1	0	no	non-ili	2nd	2014-02-02	2014-02-19	2	1	0	0	0	0	2	2	4	yes	1		no
1	0	no	non-ili	2nd	2013-11-19	2014-04-30	2	4	0	1	1	1	2	1	3	no	1		no
1	0	no	non-ili	2nd	2013-11-20	2014-04-30	1	4	1	1	0	1	2	1	4	yes	1		no
2	0	no	non-ili	2nd	2014-10-01	2015-01-20	2	5	0	0	1	3	2	1	5	no	1		no
2	1	yes	notTested	2nd	2014-10-01	2014-11-04	3	3	0	0	0	2	2	1	2	no	1	2014-10-23	no	7
2	0	no	non-ili	2nd	2014-10-01	2015-01-21	2	5	1	0	2	1	2	1	4	yes	1		no
2	0	no	non-ili	2nd	2014-10-22	2015-04-16	2	1	0	0	0	0	2	1	1	no	0		no
2	0	no	non-ili	2nd	2014-10-01	2014-12-25	1	2	0	0	1	0	2	2	3	no	0		no
2	0	no	non-ili	2nd	2014-10-01	2014-11-07	1	3	0	1	0	1	2	2	3	yes	1		no
1	0	no	non-ili	3rd	2013-10-11	2013-10-25	1	4	0	2	0	1	2	1	3	yes	1		no
2	0	no	non-ili	2nd	2014-10-01	2015-01-22	2	3	1	0	0	1	2	2	5	no	0		no
1	0	no	non-ili	3rd	2013-10-11	2013-10-25	2	6	1	0	0	4	2	1	2	yes	0		no
2	0	no	non-ili	2nd	2014-10-01	2015-02-04	1	4	0	1	0	2	2	2	2	no	0		no
1	1	yes	neg	1st	2013-10-10	2014-04-30	1	4	0	0	0	2	2	1	3	yes	1	2013-11-10	no	4
1	2	yes	neg	1st	2013-10-10	2014-04-30	1	4	0	0	0	2	2	1	3	yes	1	2014-01-20	no	8
1	0	no	non-ili	3rd	2013-10-10	2013-12-30	1	5	0	1	1	2	1	3	1	no	0		no
2	0	no	non-ili	2nd	2014-10-01	2015-01-30	1	3	0	1	0	1	2	2	2	no	0		no
2	0	no	non-ili	2nd	2014-10-01	2014-10-20	2	1	0	0	0	0	2	2	2	yes	1		no
2	0	no	non-ili	2nd	2014-10-01	2015-01-20	1	2	0	0	0	1	2	2	1	no	0		no
2	0	no	non-ili	2nd	2014-10-01	2015-02-16	1	6	0	1	2	2	1	3	1	no	1		no
1	0	no	non-ili	2nd	2013-11-02	2014-04-30	2	3	1	0	0	1	2	1	2	yes	0		no
1	0	no	non-ili	2nd	2013-11-02	2014-03-07	1	7	0	0	2	4	2	1	1	yes	0		no
1	0	no	non-ili	2nd	2014-01-23	2014-04-30	2	4	0	0	2	1	1	1	3	no	1		no
2	0	no	non-ili	2nd	2014-10-01	2015-01-01	1	3	0	1	0	1	2	2	2	no	0		no
1	0	no	non-ili	2nd	2014-02-25	2014-04-30	2	4	0	0	3	0	2	1	6	no	1		no
2	0	no	non-ili	2nd	2014-10-01	2015-01-24	1	3	0	0	0	2	1	2	1	no	1		no
2	0	no	non-ili	2nd	2014-10-01	2015-02-15	2	6	0	0	2	3	2	2	1	no	1		no
2	0	no	non-ili	2nd	2014-10-01	2015-01-27	2	4	0	0	0	3	2	2	1	no	0		no
2	0	no	non-ili	2nd	2014-10-01	2015-01-27	1	5	0	1	2	1	2	2	4	no	1		no
2	0	no	non-ili	2nd	2014-10-01	2015-01-23	2	5	0	1	2	1	2	1	3	no	0		no
2	0	no	non-ili	2nd	2014-10-01	2014-12-25	1	3	0	0	1	1	2	1	2	yes	1		no
2	0	no	non-ili	2nd	2014-10-01	2015-02-16	1	4	0	2	0	1	2	2	3	no	1		no
2	0	no	non-ili	2nd	2014-10-01	2015-02-11	1	2	0	1	0	0	2	1	2	yes	1		no
2	0	no	non-ili	2nd	2014-10-01	2015-02-03	1	4	0	1	2	0	2	1	5	no	1		no
2	0	no	non-ili	2nd	2014-10-01	2014-12-29	1	4	0	0	2	1	2	1	3	no	0		no
2	0	no	non-ili	2nd	2014-10-01	2015-04-07	1	5	0	0	3	1	2	1	4	no	0		no
2	0	no	non-ili	2nd	2014-10-01	2015-02-17	1	2	0	0	0	1	2	1	1	no	0		no
2	0	no	non-ili	2nd	2014-10-01	2015-02-14	2	4	0	0	3	0	2	1	4	no	0		no
2	0	no	non-ili	2nd	2014-12-19	2015-03-16	1	5	0	0	0	4	2	1	1	no	0		no
2	0	no	non-ili	2nd	2014-12-24	2015-04-29	1	3	1	1	0	0	2	1	3	no	0		no
2	0	no	non-ili	2nd	2014-10-01	2015-01-29	2	3	0	0	0	2	1	3	1	yes	1		no
1	0	no	non-ili	3rd	2013-10-10	2013-10-28	1	2	0	0	0	1	2	1	1	no	0		no
1	0	no	non-ili	3rd	2013-10-10	2013-10-25	3	4	0	1	0	2	2	1	1	no	0		no
1	0	no	non-ili	1st	2013-10-10	2013-10-23	2	3	0	0	0	2	1	2	2	yes	1		no
1	0	no	non-ili	3rd	2013-10-10	2013-10-17	3	4	0	0	0	3	1	2	1	no	0		no
1	0	no	non-ili	3rd	2013-10-10	2013-10-16	2	3	0	0	1	1	2	2	1	yes	0		no
1	0	no	non-ili	3rd	2013-10-08	2013-10-20	2	6	0	0	0	5	2	1	1	no	0		no
2	0	no	non-ili	2nd	2014-10-01	2015-01-02	2	7	0	0	4	2	1	3	1	yes	1		no
1	1	yes	notTested	2nd	2013-10-03	2014-03-12	3	3	0	1	0	1	2	1	3	yes	1	2013-10-28	no	7
1	0	no	non-ili	2nd	2013-11-20	2013-12-25	2	3	0	0	1	1	2	1	4	no	1		no
1	0	no	non-ili	3rd	2013-10-03	2013-10-25	2	1	0	0	0	0	1	2	4	yes	0		no
1	0	no	non-ili	3rd	2013-10-03	2013-10-24	3	4	0	0	2	1	2	1	4	yes	0		no
2	0	no	non-ili	2nd	2014-10-01	2014-12-05	2	1	0	0	0	0	2	2	1	yes	1		no
1	0	no	non-ili	3rd	2013-10-03	2013-10-24	3	2	0	0	0	1	2	1	2	yes	1		no
1	0	no	non-ili	3rd	2013-10-03	2013-10-21	2	5	0	2	1	1	1	1	4	no	1		no
1	0	no	non-ili	2nd	2013-11-20	2013-12-01	1	4	0	0	2	1	2	1	3	yes	1		no
1	0	no	non-ili	3rd	2013-10-03	2013-10-14	2	4	0	0	3	0	2	1	1	yes	0		no
2	0	no	non-ili	2nd	2014-10-01	2014-12-01	2	5	0	0	2	2	2	2	2	no	0		no
1	0	no	non-ili	2nd	2013-11-20	2014-04-30	1	4	0	0	0	3	2	1	2	yes	1		no
2	0	no	non-ili	2nd	2014-10-01	2014-12-29	2	6	0	0	1	4	2	2	2	yes	1		no
1	0	no	non-ili	3rd	2013-10-02	2013-10-30	1	5	0	0	0	4	2	2	2	no	1		no
2	0	no	non-ili	2nd	2014-10-01	2014-10-10	1	4	0	0	2	1	2	2	5	no	0		no
1	0	no	non-ili	3rd	2013-10-02	2013-10-29	2	3	0	0	2	0	1	2	2	yes	1		no
1	0	no	non-ili	3rd	2013-10-02	2013-10-28	2	2	0	0	0	1	2	1	1	yes	1		no
2	0	no	non-ili	2nd	2014-10-01	2014-11-03	3	6	1	0	1	3	2	2	1	no	1		no
2	0	no	non-ili	2nd	2014-10-01	2015-01-28	3	4	0	1	1	1	2	2	4	no	0		no
2	0	no	non-ili	2nd	2014-10-01	2015-02-23	3	2	0	0	0	1	2	2	1	yes	1		no
2	0	no	non-ili	2nd	2014-10-01	2014-11-20	3	4	0	0	1	2	2	2	1	no	0		no
1	0	no	non-ili	3rd	2013-10-02	2013-10-25	2	3	0	1	0	1	1	1	2	yes	1		no
2	0	no	non-ili	2nd	2014-10-01	2015-01-09	1	5	0	0	1	3	2	2	1	no	1		no
2	0	no	non-ili	2nd	2014-10-01	2015-03-03	1	3	0	0	1	1	1	3	1	yes	1		no
2	0	no	non-ili	2nd	2014-10-01	2014-10-30	3	3	1	0	0	1	2	2	3	no	0		no
2	0	no	non-ili	2nd	2014-10-01	2015-01-21	1	6	0	2	1	2	1	2	3	yes	1		no
1	0	no	non-ili	3rd	2013-10-02	2013-10-21	1	5	0	1	2	1	2	2	6	yes	1		no
2	0	no	non-ili	2nd	2014-10-01	2015-04-02	1	2	0	0	0	1	1	2	1	no	1		no
1	0	no	non-ili	3rd	2013-10-02	2013-10-20	1	4	0	0	2	1	2	1	3	yes	1		no
1	0	no	non-ili	3rd	2013-10-02	2013-10-19	3	2	0	0	0	1	2	1	1	no	0		no
1	0	no	non-ili	3rd	2013-10-02	2013-10-19	1	7	1	0	1	4	2	1	1	no	1		no
1	0	no	non-ili	3rd	2013-10-02	2013-10-15	1	9	0	2	1	5	1	3	3	yes	0		no
1	0	no	non-ili	3rd	2013-10-02	2013-10-14	2	3	0	0	1	1	1	2	5	yes	1		no
1	0	no	non-ili	3rd	2013-10-02	2013-10-14	2	2	0	0	0	1	2	1	1	yes	0		no
1	0	no	non-ili	3rd	2013-10-02	2013-10-13	1	3	1	0	0	1	1	2	1	yes	0		no
2	0	no	non-ili	2nd	2014-10-01	2014-12-20	1	4	1	0	0	2	2	2	1	no	0		no
2	0	no	non-ili	2nd	2014-10-01	2015-01-30	1	5	0	0	1	3	1	2	1	no	0		no
1	0	no	non-ili	2nd	2013-10-02	2013-10-12	1	4	0	0	2	1	2	1	2	yes	1		no
2	0	no	non-ili	2nd	2014-10-01	2015-02-10	1	3	0	0	0	2	2	2	1	yes	1		no
1	0	no	non-ili	3rd	2013-10-02	2013-10-10	2	5	0	0	1	3	1	2	1	yes	1		no
2	0	no	non-ili	2nd	2014-10-01	2015-03-04	3	8	0	2	0	5	2	2	3	no	1		no
2	0	no	non-ili	2nd	2014-10-01	2015-01-08	1	5	0	1	1	2	2	2	2	no	0		no
2	0	no	non-ili	2nd	2014-10-01	2015-01-05	1	8	0	0	1	6	1	3	1	no	0		no
2	0	no	non-ili	2nd	2014-10-01	2015-01-28	1	6	1	0	0	4	2	2	3	yes	1		no
2	0	no	non-ili	2nd	2014-10-01	2015-01-10	1	4	0	1	0	2	2	2	1	no	0		no
2	0	no	non-ili	2nd	2014-10-01	2015-02-25	1	3	0	0	1	1	2	2	2	no	0		no
2	0	no	non-ili	2nd	2014-10-01	2015-04-02	3	3	0	0	1	1	2	2	3	no	0		no
1	0	no	non-ili	3rd	2013-10-02	2013-10-10	2	2	0	0	0	1	1	2	1	yes	0		no
2	0	no	non-ili	2nd	2014-10-01	2015-01-19	3	8	0	0	1	6	2	2	3	no	1		no
2	0	no	non-ili	2nd	2014-10-01	2015-02-02	1	4	0	1	2	0	2	2	5	no	1		no
1	0	no	non-ili	3rd	2013-10-02	2013-10-10	1	5	0	1	0	3	2	1	2	yes	0		no
2	0	no	non-ili	2nd	2014-10-01	2015-03-13	3	7	0	0	1	5	1	3	1	no	1		no
1	0	no	non-ili	2nd	2013-11-04	2014-03-21	1	1	0	0	0	0	2	1	1	no	0		no
1	0	no	non-ili	2nd	2013-11-04	2014-04-16	2	6	0	0	0	5	1	1	1	yes	1		no
2	0	no	non-ili	2nd	2014-10-01	2015-03-06	1	3	0	0	0	2	2	2	4	no	1		no
1	1	yes	notTested	2nd	2013-11-12	2014-04-08	1	5	0	0	0	4	2	1	2	yes	0	2014-03-04	no	6
2	0	no	non-ili	2nd	2014-10-01	2015-02-09	1	5	0	1	1	2	2	2	1	yes	1		no
1	0	no	non-ili	2nd	2013-11-13	2014-04-25	2	2	0	0	0	1	2	1	4	yes	1		no
1	1	yes	neg	2nd	2013-11-13	2014-02-26	2	3	0	0	1	1	2	1	2	yes	0	2014-02-24	no	7
2	0	no	non-ili	2nd	2014-10-01	2014-12-02	2	3	1	0	0	1	2	2	2	no	0		no
1	0	no	non-ili	2nd	2013-11-19	2014-02-27	3	8	0	1	2	4	1	1	1	yes	1		no
1	1	yes	neg	2nd	2013-11-19	2014-02-15	2	4	0	2	0	1	1	1	3	no	0	2014-01-14	no	10
1	0	no	non-ili	2nd	2013-11-19	2014-04-30	2	5	0	0	2	2	2	1	5	yes	0		no
2	0	no	non-ili	2nd	2014-10-01	2015-01-30	1	3	0	1	0	1	1	3	2	no	0		no
1	0	no	non-ili	2nd	2013-11-19	2014-03-23	2	5	1	1	1	1	1	1	5	yes	0		no
2	0	no	non-ili	2nd	2014-10-01	2015-02-20	2	3	1	0	0	1	2	2	2	no	0		no
1	0	no	non-ili	2nd	2013-11-19	2014-04-30	2	4	0	1	1	1	2	1	4	yes	1		no
2	0	no	non-ili	2nd	2014-10-01	2015-03-02	1	2	0	0	0	1	2	2	1	no	0		no
1	0	no	non-ili	2nd	2013-12-04	2014-04-30	1	1	0	0	0	0	2	1	1	no	0		no
1	0	no	non-ili	2nd	2014-01-23	2014-04-30	1	5	0	0	0	4	2	1	1	no	0		no
1	1	yes	neg	2nd	2014-01-23	2014-04-30	1	3	0	0	0	2	2	1	1	no	0	2014-02-16	no	5
1	0	no	non-ili	2nd	2014-01-23	2014-04-30	3	4	0	1	0	2	2	1	2	no	1		no
2	0	no	non-ili	2nd	2014-10-01	2015-02-20	2	5	0	2	0	2	2	2	3	no	1		no
1	1	yes	A	2nd	2013-12-01	2014-03-22	2	5	0	0	2	2	2	1	4	yes	1	2014-01-14	no	9
1	0	no	non-ili	2nd	2014-02-07	2014-04-30	1	6	0	0	0	5	2	1	1	yes	1		no
1	0	no	non-ili	2nd	2013-12-30	2014-04-30	3	3	0	0	1	1	2	1	3	yes	1		no
1	0	no	non-ili	2nd	2013-12-30	2014-04-30	2	3	0	0	0	2	2	1	1	no	1		no
1	0	no	non-ili	2nd	2013-12-30	2014-04-30	2	5	0	0	1	3	1	1	1	no	1		no
2	0	no	non-ili	2nd	2014-10-01	2014-12-11	1	5	0	0	1	3	1	3	1	no	1		no
1	0	no	non-ili	2nd	2014-01-23	2014-04-30	1	8	0	1	1	4	2	1	2	yes	0		no
1	0	no	non-ili	2nd	2014-02-25	2014-04-30	2	3	0	1	0	1	2	1	2	yes	1		no
1	0	no	non-ili	2nd	2014-02-25	2014-04-30	3	7	0	1	0	5	2	1	2	no	1		no
1	0	no	non-ili	2nd	2014-02-25	2014-04-30	3	3	0	0	1	1	2	1	2	no	0		no
2	0	no	non-ili	2nd	2014-10-01	2014-12-31	1	3	0	0	2	0	2	1	4	no	1		no
2	0	no	non-ili	2nd	2014-10-01	2014-11-01	2	3	0	1	0	1	2	1	2	yes	1		no
2	0	no	non-ili	2nd	2014-10-01	2015-02-06	2	3	1	0	0	1	2	1	1	no	1		no
2	1	yes	notTested	2nd	2014-10-01	2015-02-23	2	5	0	0	0	4	2	1	1	yes	1	2014-10-15	no	8
2	1	yes	neg	2nd	2014-10-01	2015-01-15	2	3	0	0	2	0	2	1	6	yes	1	2014-10-09	no	11
2	1	yes	notTested	2nd	2014-10-01	2015-02-16	2	3	0	1	0	1	2	1	4	yes	1	2014-10-29	no	5
2	0	no	non-ili	2nd	2014-10-01	2014-10-05	1	2	0	0	0	1	2	1	1	no	0		no
2	0	no	non-ili	2nd	2014-10-01	2015-02-14	2	4	0	0	1	2	2	1	2	no	1		no
2	0	no	non-ili	2nd	2014-10-01	2015-03-24	2	4	0	1	1	1	2	1	3	no	0		no
2	0	no	non-ili	2nd	2014-11-05	2015-02-13	1	8	0	1	3	3	1	2	1	no	1		no
2	0	no	non-ili	2nd	2014-10-01	2015-01-05	2	2	0	0	0	1	2	1	1	no	0		no
2	0	no	non-ili	2nd	2014-10-01	2014-10-28	2	8	0	1	0	6	2	1	3	no	1		no
2	0	no	non-ili	2nd	2014-10-01	2015-01-20	2	2	0	0	0	1	2	1	2	no	1		no
2	1	yes	neg	2nd	2014-10-01	2015-03-11	2	6	0	1	2	2	2	1	4	no	1	2015-01-12	no	7
2	0	no	non-ili	2nd	2014-10-01	2015-03-05	2	5	0	0	1	3	2	1	1	yes	1		no
2	0	no	non-ili	2nd	2014-10-01	2015-01-16	1	7	0	2	1	3	2	1	2	no	1		no
2	0	no	non-ili	2nd	2014-10-01	2015-02-17	2	4	0	1	1	1	2	1	4	no	0		no
2	0	no	non-ili	2nd	2014-10-01	2015-03-21	2	5	0	0	1	3	2	1	4	no	1		no
2	0	no	non-ili	2nd	2014-10-01	2015-02-25	1	5	0	1	2	1	2	1	4	no	0		no
2	0	no	non-ili	2nd	2014-11-18	2015-04-30	1	3	0	1	0	1	2	2	3	no	0		no
2	0	no	non-ili	2nd	2014-10-01	2015-01-17	2	2	0	0	0	1	2	1	1	no	1		no
2	0	no	non-ili	2nd	2014-10-01	2015-01-21	2	4	0	1	0	2	2	1	2	no	1		no
2	0	no	non-ili	2nd	2014-10-01	2015-01-23	2	3	0	0	0	2	2	1	2	no	0		no
2	0	no	non-ili	2nd	2014-10-01	2015-01-10	3	4	0	0	0	3	2	1	1	no	1		no
2	1	yes	neg	2nd	2014-10-01	2015-02-10	1	3	0	0	0	2	2	1	2	no	1	2015-02-05	no	7
2	0	no	non-ili	2nd	2014-12-01	2015-04-30	1	5	0	0	0	4	1	3	1	yes	1		no
2	0	no	non-ili	2nd	2014-10-01	2015-01-29	1	4	0	1	1	1	2	1	5	no	1		no
2	0	no	non-ili	2nd	2014-10-01	2014-11-05	1	4	0	1	1	1	2	1	4	no	0		no
2	0	no	non-ili	2nd	2014-10-01	2015-01-24	1	5	0	1	2	1	2	1	4	yes	1		no
2	0	no	non-ili	2nd	2014-10-01	2014-12-05	2	4	0	1	1	1	2	1	5	no	1		no
2	1	yes	neg	2nd	2014-10-01	2015-02-06	1	4	0	2	0	1	2	1	3	no	1	2015-01-03	no	9
2	0	no	non-ili	2nd	2014-10-01	2015-03-20	1	1	0	0	0	0	2	1	3	no	1		no
2	0	no	non-ili	2nd	2014-10-01	2014-12-29	1	2	0	0	0	1	2	1	2	no	1		no
2	0	no	non-ili	2nd	2014-12-15	2015-04-30	2	3	0	0	0	2	1	3	1	no	1		no
2	0	no	non-ili	2nd	2014-10-01	2015-02-04	1	2	0	0	0	1	2	1	2	yes	1		no
2	0	no	non-ili	2nd	2014-12-29	2015-04-30	1	3	1	0	0	1	2	2	2	no	0		no
2	0	no	non-ili	2nd	2014-10-01	2014-11-09	1	3	0	0	2	0	2	1	3	no	0		no
2	0	no	non-ili	2nd	2014-10-01	2015-01-02	3	8	0	2	1	4	2	1	3	no	0		no
2	0	no	non-ili	2nd	2014-10-01	2015-03-03	1	4	1	0	0	2	2	1	2	no	0		no
2	0	no	non-ili	2nd	2014-10-01	2015-03-05	1	3	0	0	2	0	2	1	4	no	1		no
2	0	no	non-ili	2nd	2014-10-01	2015-01-29	1	3	0	1	0	1	2	1	2	no	0		no
2	0	no	non-ili	2nd	2014-10-01	2014-12-27	2	4	0	0	1	2	2	1	1	no	1		no
2	0	no	non-ili	2nd	2014-12-10	2015-02-13	3	7	0	0	3	3	1	3	2	no	1		no
2	1	yes	neg	2nd	2014-10-01	2015-03-05	2	3	0	1	0	1	2	1	1	no	0	2015-02-28	no	9
2	0	no	non-ili	2nd	2014-10-01	2015-03-20	1	2	0	0	0	1	2	1	1	no	0		no
2	0	no	non-ili	2nd	2015-01-05	2015-04-30	2	4	1	1	0	1	2	2	3	no	0		no
2	0	no	non-ili	2nd	2014-10-01	2015-03-11	2	4	0	0	2	1	2	1	5	no	1		no
2	1	yes	A	2nd	2014-11-27	2015-03-02	1	8	2	0	1	4	1	2	2	yes	1	2015-01-24	no	5
2	0	no	non-ili	2nd	2014-10-07	2015-01-26	1	5	1	2	0	1	2	1	4	yes	1		no
2	0	no	non-ili	2nd	2015-01-06	2015-04-30	1	6	1	0	1	3	1	2	3	no	1		no
2	1	yes	A	2nd	2015-01-12	2015-04-30	1	3	0	1	0	1	2	2	2	no	0	2015-01-22	no	8
2	0	no	non-ili	2nd	2014-11-04	2015-01-03	2	2	0	1	0	0	2	1	4	no	1		no
2	0	no	non-ili	2nd	2015-02-02	2015-04-30	1	2	0	0	0	1	1	3	1	no	1		no
2	0	no	non-ili	2nd	2014-11-11	2015-04-30	2	3	1	0	0	1	2	1	2	no	0		no
2	0	no	non-ili	2nd	2015-02-23	2015-04-30	1	5	0	0	0	4	1	3	1	no	1		no
2	0	no	non-ili	2nd	2015-01-20	2015-04-30	1	4	0	0	2	1	2	2	4	no	1		no
2	0	no	non-ili	2nd	2015-03-10	2015-04-30	3	5	0	0	1	3	1	3	1	no	1		no
2	0	no	non-ili	2nd	2015-03-10	2015-04-30	1	6	0	1	2	2	1	3	1	no	1		no
2	1	yes	neg	2nd	2015-02-27	2015-04-30	2	3	0	0	1	1	2	1	1	no	0	2015-02-26	no	4
2	0	no	non-ili	2nd	2015-03-18	2015-04-30	1	3	0	1	0	1	2	2	2	no	0		no
2	0	no	non-ili	2nd	2015-01-27	2015-04-30	3	4	1	1	0	1	2	1	3	no	0		no
2	0	no	non-ili	2nd	2015-02-02	2015-04-30	1	4	1	1	0	1	2	1	3	no	0		no
2	1	yes	A	2nd	2015-01-09	2015-04-30	1	2	0	1	0	0	2	1	2	no	0	2015-01-30	no	7
2	0	no	non-ili	2nd	2015-01-13	2015-04-30	1	3	0	0	0	2	2	1	1	yes	1		no
2	0	no	non-ili	2nd	2015-02-12	2015-04-30	1	5	2	0	0	2	2	1	1	no	0		no
2	0	no	non-ili	2nd	2015-02-16	2015-04-30	2	2	0	0	0	1	2	1	1	no	0		no
2	0	no	non-ili	2nd	2015-02-17	2015-04-30	2	7	0	0	0	6	2	1	1	no	1		no
2	0	no	non-ili	2nd	2015-03-11	2015-04-30	1	2	0	0	0	1	2	1	4	no	1		no
2	0	no	non-ili	2nd	2015-03-10	2015-04-30	1	3	0	1	0	1	2	1	1	no	0		no
2	0	no	non-ili	2nd	2015-03-16	2015-04-30	1	2	0	0	0	1	2	1	2	no	1		no
2	0	no	non-ili	2nd	2015-02-23	2015-04-30	2	5	0	0	1	3	2	1	1	no	0		no
2	0	no	non-ili	2nd	2015-02-23	2015-04-30	3	6	0	0	1	4	2	1	2	no	0		no
2	0	no	non-ili	2nd	2015-02-24	2015-04-30	3	4	0	0	0	3	2	1	1	yes	1		no
2	0	no	non-ili	2nd	2015-03-05	2015-04-30	3	6	0	0	1	4	2	1	3	no	0		no
2	0	no	non-ili	2nd	2015-03-13	2015-04-30	2	2	0	0	1	0	2	1	3	no	1		no
2	1	yes	neg	2nd	2015-04-13	2015-04-30	2	4	0	0	0	3	2	3	1	no	0	2015-04-12	no	8
2	0	no	non-ili	2nd	2015-03-02	2015-04-30	1	6	0	0	2	3	2	1	1	no	0		no
2	1	yes	A	2nd	2015-01-13	2015-04-30	2	4	1	1	0	1	2	1	3	yes	1	2015-01-14	no	7
2	0	no	non-ili	2nd	2015-03-19	2015-04-30	1	5	0	0	1	3	2	1	3	no	1		no
2	0	no	non-ili	2nd	2015-04-22	2015-04-30	1	3	0	0	0	2	1	3	1	no	1		no
2	0	no	non-ili	2nd	2015-04-27	2015-04-30	1	4	0	0	0	3	2	2	2	no	1		no
2	0	no	non-ili	2nd	2015-04-27	2015-04-30	1	4	0	0	2	1	2	2	3	no	0		no
2	0	no	non-ili	2nd	2015-02-09	2015-04-30	2	3	0	0	1	1	1	3	1	no	1		no
2	0	no	non-ili	2nd	2015-01-05	2015-04-30	2	8	0	1	2	4	2	1	1	no	1		no
2	0	no	non-ili	2nd	2014-12-18	2015-04-30	1	5	0	1	2	1	2	1	4	no	0		no
2	0	no	non-ili	2nd	2015-01-06	2015-04-30	1	5	1	0	2	1	2	1	4	yes	1		no
1	0	no	non-ili	1st	2013-11-12	2014-04-30	3	4	0	0	2	1	2	1	3	yes	1		no
1	0	no	non-ili	1st	2013-12-03	2014-04-30	2	3	0	1	0	1	2	1	2	yes	0		no
1	0	no	non-ili	1st	2014-02-14	2014-04-30	3	5	0	1	0	3	2	1	3	yes	1		no
2	0	no	non-ili	1st	2014-12-16	2015-04-30	2	4	0	0	2	1	2	1	3	yes	1		no
2	0	no	non-ili	1st	2015-04-21	2015-04-30	2	5	0	0	1	3	2	1	1	no	0		no
1	0	no	non-ili	1st	2013-12-03	2014-04-30	1	2	0	0	0	1	2	1	2	yes	0		no
1	1	yes	neg	1st	2013-11-02	2014-04-30	1	4	0	1	1	1	2	1	3	no	1	2014-02-04	no	9
1	0	no	non-ili	1st	2013-12-27	2014-04-30	2	3	0	1	0	1	2	1	2	no	1		no
1	0	no	non-ili	1st	2014-01-23	2014-04-30	1	4	0	0	2	1	2	1	4	yes	1		no
1	0	no	non-ili	1st	2014-01-23	2014-04-30	1	4	0	0	2	1	2	1	4	yes	1		no
1	0	no	non-ili	1st	2014-03-12	2014-04-30	2	6	0	1	3	1	1	1	1	no	0		no
1	1	yes	neg	1st	2013-12-27	2014-04-30	1	4	0	0	2	1	2	1	3	no	1	2014-01-30	no	5
2	1	yes	A	1st	2014-10-01	2015-04-30	2	4	0	1	1	1	2	1	3	yes	1	2015-02-24	no	9
2	0	no	non-ili	1st	2015-01-13	2015-04-30	2	5	0	1	2	1	2	1	3	no	0		no
2	0	no	non-ili	1st	2015-01-19	2015-04-30	2	5	0	1	0	3	2	1	4	no	1		no
2	0	no	non-ili	1st	2015-02-02	2015-04-30	2	3	0	0	0	2	2	1	1	no	1		no
2	0	no	non-ili	1st	2015-04-15	2015-04-30	2	5	0	0	3	1	2	1	7	no	1		no
2	0	no	non-ili	1st	2015-02-12	2015-04-30	2	2	0	0	0	1	2	1	1	no	0		no
1	0	no	non-ili	1st	2013-10-02	2013-10-10	1	2	0	0	0	1	1	1	6	yes	1		no
1	1	yes	neg	1st	2013-11-02	2014-04-30	1	4	0	1	1	1	2	1	4	yes	1	2014-01-24	no	20
1	1	yes	neg	1st	2014-01-03	2014-01-27	1	4	0	2	0	1	2	1	3	yes	0	2014-01-15	no	12
2	0	no	non-ili	1st	2014-10-01	2015-04-30	2	3	0	1	0	1	2	1	2	no	0		no
2	0	no	non-ili	1st	2014-10-29	2015-04-30	2	4	0	0	2	1	2	1	5	no	1		no
1	1	yes	neg	1st	2013-11-05	2014-04-30	1	5	0	2	1	1	2	2	4	yes	1	2013-11-20	no	11
2	1	yes	neg	1st	2015-01-05	2015-04-30	2	5	0	1	2	1	2	1	4	yes	1	2015-01-25	no	8
2	0	no	non-ili	1st	2014-12-18	2015-04-30	2	4	0	1	1	1	2	1	3	no	0		no
2	0	no	non-ili	1st	2015-01-27	2015-04-30	2	4	0	1	1	1	2	1	4	no	1		no
1	0	no	non-ili	3rd	2013-10-02	2013-10-05	2	5	0	1	1	2	2	1	1	no	0		no
1	0	no	non-ili	1st	2013-11-25	2014-04-30	2	5	0	0	0	4	1	2	1	no	0		no
1	0	no	non-ili	1st	2013-11-25	2014-04-30	1	2	0	0	0	1	2	1	3	yes	1		no
1	1	yes	neg	1st	2013-11-25	2014-04-30	1	3	0	1	0	1	2	2	2	yes	1	2014-01-01	no	9
1	2	yes	neg	1st	2013-11-25	2014-04-30	1	3	0	1	0	1	2	2	2	yes	1	2014-01-12	no	8
1	3	yes	A	1st	2013-11-25	2014-04-30	1	3	0	1	0	1	2	2	2	yes	1	2014-01-29	no	9
1	0	no	non-ili	3rd	2013-10-01	2013-11-27	1	6	0	1	0	4	2	1	2	yes	0		no
1	0	no	non-ili	3rd	2013-10-01	2013-11-02	1	4	0	0	2	1	1	1	5	yes	1		no
1	0	no	non-ili	1st	2013-11-12	2013-12-08	1	3	0	0	1	1	2	1	4	yes	1		no
1	0	no	non-ili	1st	2013-11-20	2014-04-30	1	2	0	0	0	1	2	1	2	no	0		no
1	1	yes	notTested	1st	2013-11-26	2014-04-30	1	6	0	1	0	4	1	3	2	no	1	2014-02-12	no	7
1	1	yes	neg	1st	2013-12-04	2014-04-30	1	5	0	0	2	2	2	1	4	yes	0	2014-02-11	no	10
1	0	no	non-ili	1st	2013-11-02	2014-04-30	1	3	0	1	0	1	2	1	1	no	1		no
1	1	yes	neg	1st	2013-11-02	2014-04-30	2	3	0	0	1	1	2	1	3	no	0	2014-01-16	no	11
1	2	yes	neg	1st	2013-11-02	2014-04-30	2	3	0	0	1	1	2	1	3	no	0	2014-02-25	no	7
1	1	yes	neg	1st	2013-12-27	2014-04-30	1	5	0	1	0	3	2	1	2	no	0	2014-01-04	no	6
1	1	yes	neg	1st	2013-12-27	2014-04-30	1	2	0	0	0	1	2	1	1	no	1	2014-01-01	no	14
1	1	yes	neg	1st	2014-02-17	2014-04-30	1	4	0	1	1	1	2	1	3	no	0	2014-03-09	no	9
1	0	no	non-ili	1st	2014-03-11	2014-04-30	2	3	0	0	1	1	2	1	4	yes	1		no
1	0	no	non-ili	1st	2014-03-24	2014-04-30	1	6	0	0	0	5	2	1	2	yes	1		no
1	1	yes	neg	1st	2013-11-20	2014-04-30	1	5	0	2	0	2	2	1	4	yes	1	2014-01-07	no	3
1	2	yes	A	1st	2013-11-20	2014-04-30	1	5	0	2	0	2	2	1	4	yes	1	2014-02-05	no	9
1	0	no	non-ili	1st	2013-12-04	2014-04-30	1	3	0	1	0	1	2	1	1	no	0		no
1	0	no	non-ili	1st	2013-12-29	2014-04-30	1	4	1	0	1	1	2	1	5	no	0		no
1	0	no	non-ili	1st	2013-12-16	2014-04-30	1	3	0	0	1	1	2	1	2	no	0		no
1	0	no	non-ili	1st	2013-12-17	2014-04-30	1	2	0	0	0	1	2	1	1	no	0		no
1	0	no	non-ili	1st	2013-12-27	2014-04-30	1	3	1	1	0	0	2	1	4	no	0		no
1	1	yes	neg	1st	2013-12-31	2014-04-30	2	4	0	0	2	1	2	1	4	no	1	2014-01-14	no	14
2	0	no	non-ili	1st	2014-10-01	2015-03-26	3	4	0	0	2	1	2	1	4	no	0		no
2	0	no	non-ili	1st	2014-10-01	2015-04-30	2	4	0	1	1	1	1	1	3	no	0		no
2	0	no	non-ili	1st	2014-10-01	2015-04-13	2	4	0	1	1	1	2	1	3	yes	1		no
2	1	yes	rsv	1st	2014-10-01	2015-04-30	2	2	0	0	0	1	2	1	2	no	0	2014-12-22	no	8
2	2	yes	A	1st	2014-10-01	2015-04-30	2	2	0	0	0	1	2	1	2	no	0	2015-01-05	no	10
2	0	no	non-ili	1st	2014-10-01	2015-04-08	2	5	0	0	0	4	2	1	1	no	0		no
2	0	no	non-ili	1st	2014-10-01	2015-04-08	2	4	0	1	1	1	2	1	3	no	1		no
2	0	no	non-ili	1st	2014-10-01	2015-04-12	2	3	0	0	1	1	2	1	2	yes	1		no
2	0	no	non-ili	1st	2014-10-01	2015-04-30	3	3	0	0	1	1	2	1	2	no	0		no
2	1	yes	neg	1st	2014-10-10	2015-04-30	2	3	0	0	1	1	2	1	3	yes	1	2014-10-25	no	9
2	2	yes	neg	1st	2014-10-10	2015-04-30	2	3	0	0	1	1	2	1	3	yes	1	2014-11-26	no	10
2	3	yes	neg	1st	2014-10-10	2015-04-30	2	3	0	0	1	1	2	1	3	yes	1	2015-04-10	no	7
2	0	no	non-ili	1st	2014-10-20	2015-04-30	2	2	0	0	0	1	2	1	1	no	0		no
2	0	no	non-ili	1st	2014-10-28	2015-04-30	2	2	0	0	0	1	2	1	1	no	0		no
2	0	no	non-ili	1st	2014-10-30	2015-04-30	2	2	0	0	0	1	2	1	1	no	0		no
2	0	no	non-ili	1st	2014-11-04	2015-04-30	2	4	0	1	1	1	2	1	3	no	1		no
2	0	no	non-ili	1st	2014-10-09	2015-04-30	2	7	0	1	2	3	2	1	1	no	1		no
2	0	no	non-ili	1st	2014-10-13	2015-04-26	2	5	0	0	1	3	2	1	2	no	0		no
2	0	no	non-ili	1st	2014-10-21	2015-04-30	2	4	0	0	0	3	2	1	1	yes	1		no
2	1	yes	notTested	1st	2014-11-17	2015-04-30	2	6	0	1	0	4	2	1	1	no	0	2014-12-30	no	7
2	0	no	non-ili	1st	2014-11-18	2015-04-30	2	3	0	0	1	1	2	1	2	no	0		no
2	0	no	non-ili	1st	2014-11-04	2015-04-30	3	3	0	1	0	1	2	1	4	yes	1		yes
2	0	no	non-ili	1st	2014-11-17	2015-04-30	2	3	0	1	0	1	2	1	3	no	1		no
2	0	no	non-ili	1st	2014-12-01	2015-04-30	1	4	0	0	0	3	2	1	1	no	0		no
2	0	no	non-ili	1st	2014-11-12	2015-04-30	2	3	0	1	0	1	2	1	2	yes	1		no
2	0	no	non-ili	1st	2014-11-13	2015-04-30	2	2	0	0	0	1	2	1	4	no	1		no
2	0	no	non-ili	1st	2014-11-18	2015-04-30	2	4	0	0	2	1	2	1	4	no	1		no
2	0	no	non-ili	1st	2014-12-01	2015-04-30	1	3	0	1	0	1	2	1	2	no	0		no
2	1	yes	neg	1st	2014-12-03	2015-04-30	2	2	0	0	0	1	2	1	1	no	0	2014-12-16	no	9
2	0	no	non-ili	1st	2015-01-05	2015-04-30	2	4	0	0	2	1	2	1	3	no	1		no
2	1	yes	neg	1st	2015-01-05	2015-04-30	2	3	0	1	0	1	2	1	2	yes	1	2015-01-18	no	8
2	0	no	non-ili	1st	2015-01-05	2015-04-30	3	3	0	0	1	1	2	1	2	no	1		no
2	0	no	non-ili	1st	2015-01-09	2015-04-30	2	4	0	1	1	1	2	1	3	no	1		no
2	1	yes	neg	1st	2015-01-12	2015-04-30	2	6	0	0	0	5	2	1	1	no	0	2015-01-23	no	7
2	0	no	non-ili	1st	2015-01-16	2015-04-30	2	7	0	1	2	3	2	1	2	no	0		no
2	0	no	non-ili	1st	2015-01-15	2015-04-30	1	3	0	0	1	1	2	1	3	no	1		no
2	0	no	non-ili	1st	2015-02-16	2015-04-30	2	2	0	0	0	1	2	1	3	no	1		no
2	0	no	non-ili	1st	2015-02-17	2015-04-30	2	4	0	0	2	1	2	1	2	yes	1		no
2	1	yes	neg	1st	2014-12-13	2015-04-30	2	3	0	1	0	1	2	1	3	no	1	2015-01-10	no	7
2	0	no	non-ili	1st	2015-03-10	2015-04-30	2	3	0	0	1	1	2	1	3	no	1		no
2	0	no	non-ili	1st	2015-02-23	2015-04-30	1	3	0	1	0	1	2	1	3	no	1		no
1	1	yes	neg	1st	2013-11-19	2014-04-30	3	5	0	1	2	1	2	2	5	yes	1	2014-02-02	no	11
2	0	no	non-ili	1st	2015-02-27	2015-04-30	1	4	0	1	1	1	2	1	4	no	1		no
2	0	no	non-ili	1st	2015-03-30	2015-04-30	2	3	0	1	0	1	2	1	2	no	0		no
2	0	no	non-ili	1st	2015-04-03	2015-04-30	2	4	0	1	1	1	2	1	3	no	0		no
2	0	no	non-ili	1st	2015-04-03	2015-04-30	2	4	0	0	0	3	2	1	1	no	0		no
2	0	no	non-ili	1st	2015-04-07	2015-04-30	2	2	0	1	0	0	2	1	1	no	0		no
2	0	no	non-ili	1st	2015-04-10	2015-04-30	2	3	0	0	0	2	2	1	1	no	0		no
2	0	no	non-ili	1st	2015-04-13	2015-04-30	1	3	1	0	0	1	2	1	7	yes	1		no
2	0	no	non-ili	1st	2015-04-14	2015-04-30	2	5	0	0	1	3	2	1	2	no	0		no
2	0	no	non-ili	1st	2015-04-21	2015-04-30	1	3	1	0	1	0	2	1	3	no	0		no
2	0	no	non-ili	1st	2015-04-24	2015-04-30	2	3	0	1	0	1	1	1	3	no	1		no
2	0	no	non-ili	1st	2015-04-28	2015-04-30	2	4	0	1	1	1	2	1	3	no	1		no
1	1	yes	neg	1st	2013-11-04	2014-04-18	1	5	0	1	1	1	2	2	5	yes	0	2013-11-26	no	6
2	0	no	non-ili	1st	2015-04-29	2015-04-30	2	3	0	0	1	1	2	1	3	no	0		no
1	0	no	non-ili	1st	2013-11-04	2014-04-30	2	3	0	0	0	2	2	2	1	yes	0		no
1	0	no	non-ili	1st	2013-11-25	2014-04-30	1	3	0	0	0	2	2	1	4	yes	1		no
1	0	no	non-ili	1st	2013-12-03	2014-04-30	1	6	0	1	3	1	1	2	6	yes	1		no
1	0	no	non-ili	1st	2013-11-12	2014-04-30	3	3	1	0	0	1	1	2	2	yes	0		no
1	0	no	non-ili	1st	2013-11-13	2014-04-30	3	6	0	0	0	5	2	2	2	yes	1		no
1	0	no	non-ili	3rd	2013-10-01	2013-10-28	1	4	0	0	2	1	2	1	5	yes	1		no
1	1	yes	neg	1st	2013-11-13	2014-03-05	2	6	0	1	1	3	1	2	2	yes	0	2014-01-12	no	8
1	1	yes	neg	1st	2013-11-13	2014-04-30	2	4	0	1	1	1	2	2	4	no	1	2013-12-12	no	4
1	0	no	non-ili	1st	2013-11-13	2014-04-30	2	3	0	1	0	1	2	2	5	no	1		no
1	0	no	non-ili	1st	2013-11-13	2014-04-30	2	4	0	0	0	3	2	2	1	no	0		no
1	0	no	non-ili	1st	2013-11-13	2014-04-30	3	6	0	0	2	3	1	2	1	yes	0		no
1	0	no	non-ili	1st	2013-11-13	2014-04-30	2	4	0	0	1	2	2	2	2	yes	0		no
1	0	no	non-ili	1st	2013-11-13	2014-04-30	2	8	0	1	3	3	2	2	1	no	0		no
1	0	no	non-ili	1st	2013-11-13	2014-04-30	2	5	0	2	1	1	2	2	4	yes	1		no
1	0	no	non-ili	3rd	2013-10-01	2013-10-26	2	5	0	0	0	4	1	2	1	no	0		no
1	0	no	non-ili	1st	2013-11-20	2014-04-15	2	3	1	0	0	1	2	2	2	no	0		no
1	0	no	non-ili	3rd	2013-10-01	2013-10-23	3	4	0	0	0	3	1	2	1	yes	0		no
1	0	no	non-ili	1st	2013-11-20	2014-04-30	1	6	1	0	0	4	1	2	2	yes	0		no
1	0	no	non-ili	1st	2013-12-03	2014-04-30	1	4	0	0	0	3	1	2	1	no	0		no
1	0	no	non-ili	1st	2013-11-04	2014-04-30	1	2	0	0	0	1	2	1	7	yes	1		no
1	0	no	non-ili	1st	2013-11-02	2014-04-30	1	3	0	0	0	2	2	2	1	yes	0		no
1	1	yes	neg	1st	2013-11-12	2014-04-30	1	3	0	0	1	1	2	1	3	yes	1	2014-02-12	no	5
1	0	no	non-ili	1st	2013-11-12	2014-04-30	1	5	0	0	1	3	2	1	1	yes	0		no
1	0	no	non-ili	1st	2013-12-03	2014-04-30	1	6	0	2	2	1	1	2	9	yes	1		no
1	0	no	non-ili	1st	2013-12-03	2014-03-07	1	4	1	1	0	1	2	2	4	yes	1		no
1	1	yes	neg	1st	2013-11-12	2014-04-30	1	5	1	1	1	1	2	1	5	yes	1	2013-11-20	no	7
1	0	no	non-ili	1st	2013-11-12	2013-12-02	1	3	0	0	1	1	2	1	2	yes	0		no
1	0	no	non-ili	1st	2013-11-12	2014-04-30	1	3	1	0	0	1	2	1	2	yes	0		no
1	1	yes	neg	1st	2013-11-01	2014-04-30	1	4	0	0	1	2	2	1	2	no	0	2013-11-25	no	7
1	0	no	non-ili	1st	2014-01-23	2014-04-30	1	3	0	1	0	1	2	1	3	yes	1		no
1	0	no	non-ili	1st	2014-01-23	2014-04-30	1	3	0	1	0	1	2	1	2	no	0		no
1	1	yes	neg	1st	2014-01-30	2014-04-30	2	3	1	0	0	1	2	1	2	yes	1	2014-02-24	no	8
1	0	no	non-ili	1st	2014-01-24	2014-04-30	3	3	0	1	0	1	2	1	2	yes	1		no
1	0	no	non-ili	1st	2013-12-31	2014-04-30	1	3	1	0	0	1	2	2	2	no	0		no
1	0	no	non-ili	1st	2014-02-07	2014-04-30	1	4	0	0	1	2	2	1	1	no	0		no
1	0	no	non-ili	1st	2014-02-14	2014-04-30	1	4	0	0	1	2	2	1	2	yes	1		no
1	0	no	non-ili	1st	2014-02-14	2014-04-30	1	3	0	0	0	2	2	1	2	yes	1		no
1	0	no	non-ili	1st	2013-12-27	2014-04-30	1	4	0	0	1	2	2	2	2	no	0		no
1	0	no	non-ili	1st	2014-02-14	2014-04-30	1	4	0	0	2	1	2	1	4	no	1		no
1	0	no	non-ili	1st	2013-12-27	2014-04-30	1	4	0	0	2	1	2	2	4	no	1		no
1	0	no	non-ili	1st	2013-12-27	2014-04-30	1	4	0	0	2	1	2	2	4	no	1		no
1	1	yes	neg	1st	2013-12-27	2014-04-30	1	3	0	1	0	1	2	2	2	no	0	2014-02-07	no	10
1	1	yes	neg	1st	2013-12-27	2014-04-30	1	3	1	0	0	1	2	2	2	no	0	2014-02-02	no	10
1	0	no	non-ili	1st	2014-03-14	2014-04-30	1	5	0	1	1	2	2	1	3	no	0		no
1	0	no	non-ili	1st	2014-01-23	2014-04-30	2	5	1	0	0	3	1	2	1	yes	0		no
1	0	no	non-ili	1st	2014-01-21	2014-04-30	1	5	0	1	1	1	2	1	4	yes	0		no
1	0	no		1st	2014-01-30	2014-04-30	1	4	0	1	0	2	2	1	1	no	0		no
1	0	no	non-ili	1st	2014-02-05	2014-04-30	1	2	0	0	1	0	2	1	2	no	0		no
1	0	no	non-ili	1st	2014-01-23	2014-04-30	1	2	0	0	0	1	2	2	1	yes	1		no
1	0	no	non-ili	1st	2014-04-03	2014-04-30	1	3	1	0	0	1	2	1	2	yes	1		no
1	1	yes	A	1st	2013-12-03	2014-04-30	3	7	0	1	1	4	2	1	5	yes	0	2014-02-16	no	10
1	0	no	non-ili	1st	2013-12-16	2014-04-30	1	4	0	1	1	1	2	1	6	yes	0		no
1	0	no	non-ili	1st	2013-12-27	2014-04-30	1	4	0	0	2	1	2	1	5	yes	1		no
1	0	no	non-ili	1st	2014-01-23	2014-04-30	1	3	0	0	1	1	2	2	2	no	0		no
1	1	yes	neg	1st	2014-01-23	2014-04-30	1	2	0	0	0	1	2	2	1	no	0	2014-03-16	no	4
1	0	no	non-ili	1st	2013-12-27	2014-01-13	1	3	1	0	0	1	2	1	3	yes	0		no
1	0	no	non-ili	1st	2014-01-23	2014-04-30	1	3	1	0	0	1	2	2	3	yes	0		no
1	0	no	non-ili	1st	2014-02-14	2014-04-30	1	3	0	1	0	1	2	1	3	yes	1		no
1	0	no	non-ili	1st	2014-01-24	2014-04-30	2	5	1	0	1	2	1	3	2	no	0		no
1	0	no	non-ili	1st	2014-01-24	2014-04-30	2	4	0	1	1	1	1	2	1	no	0		no
1	0	no	non-ili	1st	2014-01-24	2014-04-30	2	5	0	1	1	2	1	2	1	no	0		no
1	0	no	non-ili	1st	2014-01-24	2014-04-30	1	5	0	0	1	3	1	2	1	no	0		no
1	0	no	non-ili	1st	2014-01-24	2014-04-30	2	5	0	2	1	1	1	3	1	no	0		no
1	1	yes	neg	1st	2014-01-24	2014-04-30	2	3	0	0	0	2	2	2	1	yes	1	2014-02-22	no	9
1	0	no	non-ili	1st	2014-01-24	2014-04-30	2	4	1	0	1	1	1	2	3	no	0		no
1	0	no	non-ili	1st	2014-01-24	2014-04-30	2	5	0	0	2	2	1	3	1	no	0		no
1	0	no	non-ili	1st	2014-01-24	2014-04-30	2	4	0	1	1	1	1	3	1	no	0		no
1	0	no	non-ili	1st	2014-02-14	2014-04-30	1	3	0	1	0	1	2	2	2	no	0		no
2	0	no	non-ili	1st	2014-10-01	2015-04-16	2	5	0	0	2	2	2	1	1	no	1		no
1	0	no	non-ili	1st	2014-02-14	2014-04-30	2	3	0	0	1	1	1	3	1	no	1		no
1	0	no	non-ili	1st	2014-02-14	2014-04-30	1	2	0	0	0	1	2	2	4	yes	1		no
1	1	yes	neg	1st	2014-02-14	2014-04-30	1	3	0	1	0	1	2	2	2	no	0	2014-04-03	no	5
2	1	yes	neg	1st	2014-10-01	2015-04-18	2	1	0	0	0	0	2	1	6	no	0	2014-11-25	no	9
1	1	yes	B	1st	2014-02-02	2014-04-30	2	3	0	1	0	1	2	2	2	no	1	2014-02-08	no	9
1	0	no	non-ili	1st	2014-02-14	2014-04-30	2	3	0	0	1	1	1	3	2	no	1		no
2	0	no	non-ili	1st	2014-10-01	2014-12-28	1	5	0	0	0	4	2	1	1	no	1		no
1	0	no	non-ili	1st	2014-03-21	2014-04-30	2	3	0	0	1	1	2	2	2	no	0		no
2	0	no	non-ili	1st	2014-10-01	2015-03-29	2	2	0	0	1	0	2	1	3	no	1		no
2	0	no	non-ili	1st	2014-10-01	2015-04-03	2	3	0	1	0	1	2	1	3	no	1		no
1	0	no	non-ili	3rd	2013-10-01	2013-10-18	2	5	0	1	0	3	2	1	1	no	0		no
2	0	no	non-ili	1st	2014-10-01	2015-04-30	2	3	0	0	1	1	2	1	3	yes	1		no
2	0	no	non-ili	1st	2014-10-29	2015-04-30	2	2	0	0	0	1	2	1	1	no	0		no
2	0	no	non-ili	1st	2014-10-31	2015-04-30	2	2	0	0	0	1	2	1	2	no	0		no
2	0	no	non-ili	1st	2014-10-01	2015-04-30	1	5	0	2	0	2	2	1	3	no	0		no
2	1	yes	neg	1st	2014-10-17	2015-04-30	2	3	0	1	0	1	2	1	2	yes	1	2014-11-20	no	7
2	2	yes	neg	1st	2014-10-17	2015-04-30	2	3	0	1	0	1	2	1	2	yes	1	2015-01-06	no	7
1	0	no	non-ili	1st	2014-03-18	2014-04-30	3	3	0	1	0	1	2	2	3	no	0		no
1	0	no	non-ili	1st	2014-04-01	2014-04-30	2	5	1	0	2	1	1	2	5	yes	1		no
1	0	no	non-ili	1st	2014-03-05	2014-04-30	1	4	0	0	2	1	2	2	1	no	0		no
2	0	no	non-ili	1st	2014-10-16	2015-04-30	2	4	0	1	1	1	2	1	3	yes	1		no
2	0	no	non-ili	1st	2014-11-24	2015-04-30	2	4	0	0	1	2	2	1	1	no	0		no
1	0	no	non-ili	1st	2014-03-06	2014-04-30	2	5	0	0	2	2	1	2	3	yes	1		no
1	1	yes	neg	1st	2014-02-02	2014-04-30	2	3	0	0	1	1	1	2	1	no	0	2014-02-22	no	9
1	1	yes	neg	1st	2013-11-01	2014-04-30	2	1	0	0	0	0	2	2	3	none	1	2013-11-23	no	8
2	0	no	non-ili	1st	2014-11-21	2015-04-30	2	4	1	1	0	1	2	1	5	no	1		no
2	1	yes	neg	1st	2014-12-08	2015-04-30	2	4	0	0	2	1	2	1	3	yes	1	2014-12-03	no	12
1	0	no	non-ili	1st	2013-12-31	2014-04-30	2	3	0	1	0	1	2	2	2	no	1		no
2	0	no	non-ili	1st	2014-11-18	2015-04-30	3	4	0	0	0	3	2	1	1	yes	1		no
2	0	no	non-ili	1st	2014-12-05	2015-04-30	3	5	0	0	3	1	2	1	4	no	0		no
2	0	no	non-ili	1st	2014-12-15	2015-04-30	2	3	0	1	0	1	2	1	3	no	0		no
2	0	no	non-ili	1st	2014-12-24	2015-04-30	1	2	0	0	0	1	2	1	1	no	0		no
2	0	no	non-ili	1st	2014-11-02	2015-04-30	2	3	1	0	0	1	2	1	3	no	0		no
1	0	no	non-ili	1st	2013-12-31	2014-04-30	2	3	0	1	0	1	2	2	2	yes	0		no
2	0	no	non-ili	1st	2014-12-11	2015-04-30	2	3	0	0	1	1	2	1	2	no	1		no
1	0	no	non-ili	1st	2013-12-04	2014-04-30	1	7	0	0	0	6	1	2	1	yes	1		no
2	0	no	non-ili	1st	2015-01-05	2015-04-30	2	4	0	0	2	1	2	1	5	no	1		no
1	0	no	non-ili	1st	2013-12-27	2014-04-30	2	1	0	0	0	0	1	2	1	yes	1		no
1	0	no	non-ili	1st	2013-12-04	2014-04-30	NA	5	0	1	0	3	1	3	1	yes	0		no
1	1	yes	neg	1st	2013-12-27	2014-04-30	1	4	0	0	1	2	2	2	6	yes	1	2014-01-20	no	8
1	2	yes	neg	1st	2013-12-27	2014-04-30	1	4	0	0	1	2	2	2	6	yes	1	2014-03-14	no	11
2	0	no	non-ili	1st	2015-01-06	2015-04-30	2	3	0	0	1	1	2	1	3	no	0		no
2	0	no	non-ili	1st	2014-12-10	2015-04-30	1	4	0	0	2	1	2	1	4	no	1		no
2	0	no	non-ili	1st	2014-12-16	2015-04-30	2	4	0	0	2	1	2	1	4	no	1		no
2	1	yes	neg	1st	2014-12-24	2015-04-30	2	3	0	1	0	1	2	1	1	no	1	2015-01-13	no	6
2	0	no	non-ili	1st	2015-01-19	2015-04-30	1	3	0	1	0	1	2	1	2	no	0		no
1	0	no	non-ili	1st	2013-12-08	2014-04-30	1	5	0	2	1	1	2	2	4	yes	0		no
1	0	no	non-ili	1st	2013-12-30	2014-04-30	2	4	0	0	2	1	1	2	3	no	0		no
2	0	no	non-ili	1st	2015-03-09	2015-04-30	2	6	0	1	0	4	2	1	2	no	0		no
2	0	no	non-ili	1st	2015-04-02	2015-04-30	2	6	1	0	0	4	2	1	2	no	0		no
2	0	no	non-ili	1st	2015-04-07	2015-04-30	2	3	0	1	0	1	2	1	2	yes	1		no
2	0	no	non-ili	1st	2015-03-31	2015-04-30	2	4	0	0	2	1	2	1	3	yes	1		no
2	0	no	non-ili	1st	2015-04-03	2015-04-30	1	4	0	0	2	1	2	1	4	no	1		no
1	0	no	non-ili	1st	2013-12-17	2014-04-30	1	3	0	1	1	0	2	2	4	yes	0		no
1	0	no	non-ili	1st	2013-12-30	2014-04-30	2	3	1	0	0	1	1	2	3	no	1		no
2	0	no	non-ili	1st	2015-04-13	2015-04-30	1	5	0	1	2	1	2	1	6	yes	1		no
2	0	no	non-ili	1st	2015-03-23	2015-04-30	1	2	0	0	1	0	2	1	2	no	0		no
2	0	no	non-ili	1st	2015-04-14	2015-04-30	1	3	1	0	0	1	2	1	3	yes	1		no
2	0	no	non-ili	1st	2015-01-06	2015-04-30	2	4	0	0	2	1	2	1	4	yes	1		no
1	0	no	non-ili	1st	2013-12-30	2014-04-30	2	6	0	1	1	3	1	3	1	no	0		no
2	0	no	non-ili	1st	2015-01-06	2015-04-30	2	3	0	1	0	1	2	1	2	no	1		no
2	0	no	non-ili	1st	2015-02-12	2015-04-30	2	3	0	1	0	1	2	1	1	yes	1		no
2	0	no	non-ili	1st	2015-02-10	2015-04-30	2	3	0	1	0	1	2	1	6	no	1		no
1	0	no	non-ili	1st	2014-01-23	2014-04-30	1	4	0	1	1	1	2	2	3	no	0		no
1	0	no	non-ili	1st	2014-02-14	2014-04-30	2	3	1	0	0	1	1	2	4	no	1		no
1	0	no	non-ili	1st	2013-11-12	2014-04-30	1	1	0	0	0	0	2	1	1	yes	1		no
1	0	no	non-ili	1st	2014-02-25	2014-04-30	3	3	0	1	0	1	2	3	2	no	0		no
1	0	no	non-ili	1st	2014-02-14	2014-04-30	3	6	0	2	2	1	2	2	6	yes	1		no
1	0	no	non-ili	1st	2013-11-12	2014-04-30	1	5	0	1	1	2	2	1	3	no	1		no
1	0	no	non-ili	1st	2014-02-14	2014-04-30	3	5	0	0	2	2	2	2	1	no	0		no
1	0	no	non-ili	1st	2014-02-25	2014-04-30	2	7	0	0	1	5	1	3	1	no	1		no
1	0	no	non-ili	1st	2014-02-14	2014-04-30	3	3	0	0	0	2	2	2	2	no	0		no
1	0	no	non-ili	1st	2013-11-02	2014-04-30	1	2	0	0	0	1	2	1	1	yes	1		no
1	0	no	non-ili	1st	2014-02-27	2014-04-30	1	3	0	1	0	1	2	1	2	no	1		no
1	0	no	non-ili	1st	2014-02-25	2014-04-30	2	4	1	0	1	1	1	2	4	yes	1		no
1	0	no	non-ili	1st	2014-02-14	2014-04-30	2	2	0	0	0	1	1	3	1	no	0		no
1	0	no	non-ili	1st	2014-02-14	2014-04-30	3	3	0	0	1	1	2	2	4	yes	1		no
1	0	no	non-ili	1st	2014-02-14	2014-04-30	2	2	0	0	0	1	2	2	1	no	0		no
1	1	yes	neg	1st	2014-02-25	2014-04-30	2	4	0	1	1	1	2	2	4	no	1	2014-03-06	no	5
2	1	yes	A	1st	2014-10-13	2015-03-26	1	5	0	0	3	1	2	1	4	yes	1	2015-01-17	no	7
2	0	no	non-ili	1st	2014-10-15	2015-04-30	2	5	0	2	0	2	2	1	3	no	0		no
2	0	no	non-ili	1st	2014-12-08	2015-04-30	3	3	0	1	0	1	2	1	2	yes	1		no
2	0	no	non-ili	1st	2015-04-10	2015-04-30	2	4	0	0	1	2	2	1	2	no	0		no
2	0	no	non-ili	1st	2015-04-20	2015-04-30	3	3	0	0	1	1	2	1	3	no	1		no
1	0	no	non-ili	1st	2013-11-04	2014-04-30	2	3	0	0	0	2	1	1	1	no	0		no
1	0	no	non-ili	1st	2013-11-13	2014-04-30	3	4	0	0	2	1	2	1	3	no	1		no
1	1	yes	A	1st	2014-01-23	2014-04-30	1	1	0	0	0	0	2	1	3	no	0	2014-01-28	no	6
1	1	yes	neg	1st	2014-01-02	2014-04-30	1	4	0	1	1	1	1	1	4	no	0	2014-01-17	no	11
1	0	no	non-ili	1st	2013-12-16	2014-04-30	2	2	0	0	0	1	1	1	1	yes	0		no
2	1	yes	A	1st	2014-11-05	2015-04-30	1	2	0	0	0	1	2	1	2	yes	1	2015-02-01	no	4
2	0	no	non-ili	1st	2014-10-01	2015-04-17	1	3	0	1	0	1	2	1	2	no	0		no
2	0	no	non-ili	1st	2014-10-30	2015-04-30	2	4	0	0	2	1	2	1	3	yes	1		no
2	0	no	non-ili	1st	2014-12-02	2015-04-30	2	2	0	0	0	1	2	1	1	no	0		no
2	0	no	non-ili	1st	2014-12-09	2015-04-30	1	3	0	1	0	1	1	1	2	no	0		no
2	1	yes	A	1st	2015-02-02	2015-04-30	1	3	0	1	0	1	1	1	2	no	1	2015-01-31	no	7
2	0	no	non-ili	1st	2015-03-02	2015-04-30	1	5	0	1	2	1	1	1	3	no	1		no
2	0	no	non-ili	1st	2015-03-18	2015-04-30	2	4	0	1	1	1	2	1	5	no	1		no
2	0	no	non-ili	1st	2015-03-03	2015-04-30	1	2	0	1	0	0	2	1	2	no	0		no
2	0	no	non-ili	1st	2015-03-10	2015-04-30	1	3	0	0	0	2	1	1	2	no	0		no
2	0	no	non-ili	1st	2015-03-11	2015-04-30	1	2	0	1	0	0	2	1	2	no	0		no
2	0	no	non-ili	1st	2015-04-08	2015-04-30	1	3	0	1	0	1	2	1	1	no	0		no
2	0	no	non-ili	1st	2015-04-22	2015-04-30	1	3	0	1	0	1	2	1	1	no	0		no
1	0	no	non-ili	3rd	2013-10-01	2013-10-17	2	6	0	0	4	1	1	2	2	no	0		no
1	0	no	non-ili	1st	2013-11-29	2014-04-30	1	5	0	1	0	3	2	1	2	no	0		no
1	0	no	non-ili	3rd	2013-10-01	2013-10-10	3	4	0	0	0	3	1	3	1	no	0		no
1	0	no	non-ili	3rd	2013-10-01	2013-10-10	1	5	0	0	3	1	2	1	5	yes	1		no
1	0	no	non-ili	3rd	2013-10-01	2013-10-09	2	3	0	0	0	2	1	1	2	yes	0		no
1	0	no	non-ili	1st	2013-11-25	2014-04-30	1	4	0	0	1	2	2	1	1	yes	0		no
1	0	no	non-ili	3rd	2013-10-01	2013-10-07	2	4	0	0	0	3	1	3	1	no	0		no
2	0	no	non-ili	1st	2014-10-01	2015-04-07	1	3	0	0	0	2	2	2	1	no	1		no
2	0	no	non-ili	1st	2014-10-01	2015-03-05	2	4	0	2	0	1	2	2	3	no	0		no
1	0	no	non-ili	1st	2013-11-29	2014-04-30	1	5	0	0	1	3	2	1	1	yes	0		no
1	0	no	non-ili	1st	2013-11-29	2014-04-30	1	5	0	1	1	2	2	1	4	yes	1		no
2	0	no	non-ili	1st	2014-10-01	2015-04-30	3	3	1	0	0	1	2	2	3	no	0		no
2	0	no	non-ili	1st	2014-10-01	2015-04-30	2	4	0	0	2	1	1	3	1	no	1		no
1	0	no	non-ili	3rd	2013-10-01	2013-10-07	2	5	0	0	1	3	2	1	1	yes	0		no
2	0	no	non-ili	1st	2014-10-23	2015-04-30	1	4	0	0	0	3	2	2	1	no	1		no
1	0	no	non-ili	3rd	2013-10-01	2013-10-05	2	2	0	0	0	1	1	2	4	yes	1		no
2	0	no	non-ili	1st	2014-10-01	2015-04-08	1	4	0	0	2	1	1	3	2	yes	1		no
1	1	yes	neg	1st	2013-11-04	2014-04-30	1	4	0	0	2	1	2	1	7	yes	1	2013-11-17	no	9
1	0	no	non-ili	1st	2013-11-12	2014-04-30	1	5	0	1	0	3	2	1	4	no	1		no
1	0	no	non-ili	3rd	2013-10-01	2013-10-04	3	2	0	0	0	1	1	1	3	yes	0		no
2	0	no	non-ili	1st	2014-10-01	2015-01-01	1	8	0	1	0	6	1	3	1	no	1		no
1	0	no	non-ili	3rd	2013-10-01	2013-10-02	3	5	0	0	1	3	2	1	5	yes	1		no
1	0	no	non-ili	1st	2013-11-12	2014-04-30	1	7	0	1	1	4	2	1	1	no	1		no
1	0	no	non-ili	1st	2013-11-12	2014-04-30	1	4	0	0	2	1	2	1	3	yes	0		no
1	0	no	non-ili	1st	2013-11-12	2014-04-30	1	4	0	0	0	3	2	1	2	no	0		no
1	1	yes	neg	1st	2013-11-12	2014-04-30	1	6	0	0	0	5	2	1	2	yes	1	2014-01-01	no	13
1	1	yes	neg	1st	2013-11-13	2014-04-30	3	3	0	1	0	1	2	1	1	yes	0	2014-02-08	no	10
1	0	no	non-ili	1st	2013-11-13	2014-04-30	3	6	0	0	1	4	2	1	5	no	1		no
1	0	no	non-ili	1st	2013-11-20	2014-04-30	1	7	0	0	1	4	2	1	2	yes	1		no
2	1	yes	notTested	1st	2014-10-01	2015-03-15	2	5	0	0	2	2	2	2	7	no	1	2014-12-04	no	8
1	0	no	non-ili	1st	2013-11-20	2014-04-30	2	2	0	0	0	1	2	1	2	yes	1		no
1	0	no	non-ili	1st	2013-11-02	2014-04-30	2	2	0	0	0	1	2	1	1	no	1		no
1	0	no	non-ili	1st	2013-11-02	2014-04-30	1	5	0	0	1	3	2	1	1	yes	0		no
1	1	yes	neg	1st	2013-12-03	2014-04-30	3	4	0	0	2	1	2	1	3	no	0	2014-01-31	no	6
1	0	no	non-ili	1st	2013-12-30	2014-01-03	1	4	0	2	0	1	2	1	3	yes	1		no
1	0	no	non-ili	1st	2013-11-02	2014-04-30	3	5	0	2	0	2	2	1	1	yes	1		no
1	0	no	non-ili	1st	2014-01-23	2014-04-30	1	4	0	0	1	2	2	1	1	yes	0		no
1	1	yes	rsv	1st	2014-01-23	2014-04-30	1	3	0	1	0	1	2	1	2	yes	1	2014-01-30	no	7
1	0	no	non-ili	1st	2014-01-23	2014-04-30	1	4	0	0	0	3	2	1	1	yes	0		no
1	0	no	non-ili	1st	2014-01-23	2014-04-30	1	4	0	0	1	2	2	1	3	yes	1		no
2	0	no	non-ili	1st	2014-10-01	2015-04-30	2	5	0	2	1	1	2	2	7	no	1		no
2	0	no	non-ili	1st	2014-10-01	2015-04-30	1	3	0	1	1	0	2	2	4	no	0		no
2	0	no	non-ili	1st	2014-10-01	2015-04-30	1	6	0	2	2	1	2	2	5	yes	1		no
1	0	no	non-ili	1st	2014-01-23	2014-04-30	1	4	0	0	0	3	2	1	1	no	0		no
1	0	no	non-ili	1st	2014-01-23	2014-04-30	1	5	0	0	0	3	2	1	1	no	0		no
1	0	no	non-ili	1st	2014-01-24	2014-04-30	2	4	0	1	1	1	2	1	3	yes	1		no
1	1	yes	neg	1st	2014-01-24	2014-04-30	2	6	0	1	2	2	1	1	4	yes	1	2014-01-30	no	12
2	0	no	non-ili	1st	2014-10-01	2015-04-30	2	6	0	0	2	3	2	2	1	yes	1		no
1	1	yes	A	1st	2014-01-24	2014-04-30	2	4	0	0	0	3	2	1	1	no	0	2014-01-29	no	6
1	0	no	non-ili	1st	2014-02-14	2014-04-30	1	5	0	2	1	1	2	1	5	yes	1		no
2	0	no	non-ili	1st	2014-10-16	2015-04-30	1	6	0	2	2	1	2	2	7	no	1		no
1	0	no	non-ili	3rd	2013-10-01	2013-10-02	3	4	0	0	1	2	2	1	2	yes	1		no
1	0	no	non-ili	1st	2014-02-25	2014-04-30	2	3	0	1	0	1	2	1	2	no	0		no
2	0	no	non-ili	1st	2014-10-21	2015-04-30	2	5	0	1	2	1	2	2	4	no	0		no
1	1	yes	A	1st	2014-02-26	2014-04-30	1	5	0	0	2	2	2	1	5	yes	1	2014-02-24	yes	8
1	1	yes	neg	1st	2014-01-20	2014-04-30	2	5	0	2	1	1	1	1	4	yes	1	2014-03-06	no	4
1	1	yes	A	1st	2014-01-05	2014-04-30	1	3	0	1	0	1	2	1	2	no	0	2014-01-25	no	5
1	1	yes	neg	1st	2014-02-14	2014-04-30	1	3	0	0	0	2	2	1	1	no	0	2014-03-12	no	6
1	1	yes	neg	1st	2013-11-19	2014-04-30	2	4	0	1	1	0	2	1	6	no	0	2013-12-09	no	7
1	0	no	non-ili	1st	2013-12-04	2014-04-30	1	4	0	0	2	1	2	1	4	yes	1		no
1	0	no	non-ili	1st	2013-12-07	2014-04-30	1	3	0	0	1	1	2	1	3	no	1		no
1	0	no	non-ili	1st	2013-12-30	2014-04-30	1	5	0	0	1	3	2	1	1	yes	0		no
1	0	no	non-ili	1st	2013-12-30	2014-04-30	2	3	0	1	1	0	1	1	4	yes	1		no
1	1	yes	neg	1st	2013-12-01	2014-04-30	1	3	0	1	0	1	2	1	2	yes	1	2013-12-24	no	9
1	0	no	non-ili	1st	2013-12-31	2014-04-30	2	5	0	1	2	1	1	1	5	no	1		no
1	0	no	non-ili	1st	2013-12-27	2014-04-30	1	3	0	0	0	2	2	1	1	no	0		no
1	0	no	non-ili	1st	2013-12-31	2014-04-30	2	4	1	1	0	1	2	1	3	no	0		no
1	0	no	non-ili	1st	2014-01-23	2014-04-30	1	7	0	0	1	5	2	1	3	no	0		no
1	0	no	non-ili	1st	2014-02-14	2014-04-30	1	4	0	0	0	3	2	1	1	no	0		no
1	0	no	non-ili	1st	2014-02-14	2014-04-30	1	4	0	1	1	1	2	1	3	no	0		no
2	0	no	non-ili	1st	2015-01-04	2015-04-30	1	4	0	2	0	1	2	2	3	no	0		no
1	0	no	non-ili	1st	2014-02-14	2014-04-30	1	3	0	0	1	1	2	1	3	no	1		no
1	1	yes	A	1st	2014-02-20	2014-04-30	2	3	0	1	0	1	2	1	3	no	1	2014-02-23	no	8
1	0	no	non-ili	1st	2014-02-01	2014-04-30	2	4	0	0	2	1	2	1	3	no	0		no
1	0	no	non-ili	1st	2014-03-11	2014-04-30	2	3	0	1	0	1	2	1	2	no	0		no
2	0	no	non-ili	1st	2014-11-18	2015-04-30	2	7	0	1	1	4	1	3	1	no	0		no
2	0	no	non-ili	1st	2014-12-09	2015-04-30	1	3	0	1	0	1	2	2	4	no	1		no
2	0	no	non-ili	1st	2015-02-02	2015-04-30	2	3	0	0	0	2	2	3	1	no	0		no
2	1	yes	neg	1st	2014-10-23	2015-04-30	2	7	0	0	2	4	2	2	1	no	0	2015-02-08	no	9
2	0	no	non-ili	1st	2014-11-04	2015-03-28	1	8	0	0	2	5	2	2	3	no	0		no
2	0	no	non-ili	1st	2014-11-14	2015-04-30	1	4	1	1	0	1	2	2	3	no	1		no
2	0	no	non-ili	1st	2014-11-17	2015-04-30	1	7	0	0	2	4	2	2	2	yes	1		no
2	0	no	non-ili	1st	2014-12-01	2015-04-30	2	3	0	0	1	1	1	2	1	no	0		no
2	0	no	non-ili	1st	2014-10-01	2014-10-20	2	2	0	0	1	0	2	1	3	no	1		no
2	0	no	non-ili	1st	2014-11-12	2015-04-30	1	5	2	0	1	1	2	2	4	no	0		no
2	0	no	non-ili	1st	2014-11-19	2015-04-30	3	5	0	0	0	4	1	3	1	no	1		no
2	0	no	non-ili	1st	2014-12-02	2015-04-30	3	3	0	1	0	1	2	2	2	no	0		no
2	0	no	non-ili	1st	2014-12-02	2015-04-30	2	2	0	0	0	1	2	2	1	no	0		no
2	0	no	non-ili	1st	2014-10-01	2015-03-13	1	4	0	1	1	1	2	1	2	no	1		no
2	1	yes	neg	1st	2014-12-30	2015-04-30	2	5	0	2	1	1	2	2	3	yes	1	2014-12-30	no	9
2	0	no	non-ili	1st	2014-10-01	2015-03-26	2	5	0	0	0	4	2	1	2	no	0		no
2	0	no	non-ili	1st	2014-10-01	2015-04-30	1	5	0	1	0	3	2	1	1	no	1		no
2	0	no	non-ili	1st	2014-10-01	2015-04-13	1	2	0	0	0	1	2	1	1	no	1		no
2	0	no	non-ili	1st	2014-12-24	2015-04-30	3	3	0	0	0	2	2	2	1	yes	1		no
2	0	no	non-ili	1st	2014-10-01	2015-03-30	1	4	0	0	2	1	2	1	3	no	0		no
2	0	no	non-ili	1st	2015-01-05	2015-04-30	2	5	1	0	0	3	2	2	2	yes	1		no
2	0	no	non-ili	1st	2014-10-01	2015-04-30	1	7	0	1	0	5	2	1	4	no	0		no
2	0	no	non-ili	1st	2014-12-09	2015-04-30	2	5	0	0	1	3	1	3	1	no	1		no
2	0	no	non-ili	1st	2014-12-16	2015-04-30	2	4	0	0	1	2	2	2	4	no	1		no
2	0	no	non-ili	1st	2014-12-09	2015-04-30	2	2	0	0	0	1	2	1	1	no	0		no
2	0	no	non-ili	1st	2014-10-01	2015-04-30	1	4	0	0	1	2	2	1	2	yes	1		no
2	0	no	non-ili	1st	2014-10-01	2014-11-05	2	7	0	0	1	5	2	1	1	no	0		no
2	0	no	non-ili	1st	2014-10-01	2015-04-30	2	2	0	0	1	0	2	1	2	no	1		no
2	0	no	non-ili	1st	2014-10-01	2015-04-06	2	4	0	1	0	2	2	1	1	yes	1		no
2	0	no	non-ili	1st	2014-10-01	2015-04-26	2	4	0	0	2	1	2	1	4	yes	1		no
2	1	yes	A	1st	2014-12-23	2015-04-30	1	3	1	1	0	0	2	2	3	yes	1	2015-01-24	no	10
2	0	no	non-ili	1st	2014-10-01	2015-04-03	2	4	0	0	1	2	2	1	5	no	1		no
2	1	yes	neg	1st	2014-10-01	2015-04-30	2	2	0	0	0	1	2	1	3	yes	1	2014-12-01	no	7
2	0	no	non-ili	1st	2014-10-01	2015-04-13	2	6	0	2	2	1	2	1	6	yes	1		no
2	0	no	non-ili	1st	2014-10-01	2015-04-30	1	6	0	1	2	2	2	1	7	yes	1		no
2	0	no	non-ili	1st	2014-10-01	2015-04-30	1	4	0	0	1	2	2	1	9	no	1		no
2	1	yes	A	1st	2014-12-22	2015-04-30	1	4	1	0	0	2	2	2	1	no	0	2015-01-24	no	7
2	0	no	non-ili	1st	2014-10-01	2015-04-30	1	4	0	0	2	1	2	1	3	yes	1		no
2	0	no	non-ili	1st	2014-10-01	2015-04-30	2	5	0	0	0	4	2	1	2	no	1		no
2	0	no	non-ili	1st	2014-10-01	2015-04-30	2	3	0	1	0	1	2	1	2	no	0		no
2	0	no	non-ili	1st	2014-10-20	2015-04-30	2	3	0	0	1	1	2	1	3	no	0		no
2	0	no	non-ili	1st	2014-10-22	2015-04-30	2	2	0	0	1	0	2	1	2	no	0		no
2	0	no	non-ili	1st	2014-10-23	2015-04-30	2	3	0	1	0	1	2	1	2	no	0		no
2	0	no	non-ili	1st	2014-10-30	2015-04-30	2	4	0	1	0	2	2	1	3	no	0		no
2	0	no	non-ili	1st	2014-11-05	2015-04-30	2	4	0	0	1	2	2	1	5	no	1		no
2	0	no	non-ili	1st	2014-11-14	2015-04-30	1	4	0	0	1	2	1	1	7	yes	1		no
2	0	no	non-ili	1st	2014-10-01	2015-04-30	1	4	0	0	2	1	2	1	4	no	0		no
2	0	no	non-ili	1st	2014-10-02	2015-04-30	1	3	0	0	1	1	2	1	3	no	0		no
2	1	yes	neg	1st	2014-10-07	2015-04-30	3	4	0	0	1	2	2	1	4	no	1	2015-02-10	no	9
2	0	no	non-ili	1st	2015-01-08	2015-04-30	1	2	0	0	1	0	1	2	1	no	1		no
2	0	no	non-ili	1st	2014-10-17	2015-04-30	1	5	0	0	1	3	2	1	2	yes	1		no
2	0	no	non-ili	1st	2014-11-01	2015-04-30	1	2	0	0	0	1	2	1	1	no	0		no
2	0	no	non-ili	1st	2014-11-03	2015-04-30	3	6	0	0	0	5	2	1	1	yes	1		no
2	1	yes	neg	1st	2014-10-25	2015-04-30	2	4	0	1	1	1	2	1	4	yes	1	2014-11-22	no	10
2	1	yes	neg	1st	2014-11-10	2015-04-30	2	5	0	0	3	1	2	1	5	no	1	2015-01-15	no	7
2	0	no	non-ili	1st	2014-10-04	2015-04-30	2	7	0	1	1	4	2	1	2	no	0		no
2	0	no	non-ili	1st	2015-02-02	2015-04-30	3	4	0	1	0	2	1	3	3	yes	1		no
2	0	no	non-ili	1st	2015-01-07	2015-04-30	2	5	1	0	0	3	1	2	2	no	0		no
2	0	no	non-ili	1st	2015-02-04	2015-04-30	2	8	0	1	0	6	2	1	4	no	1		no
2	0	no	non-ili	1st	2014-10-28	2015-04-30	2	3	0	1	0	1	2	1	4	no	1		no
2	0	no	non-ili	1st	2014-11-04	2015-04-30	2	5	1	0	1	2	2	1	5	yes	1		no
2	0	no	non-ili	1st	2014-11-05	2015-04-30	2	4	0	1	0	2	2	1	2	no	0		no
2	1	yes	neg	1st	2014-11-25	2015-04-30	2	7	0	1	2	3	2	1	1	no	0	2014-11-24	no	7
2	1	yes	neg	1st	2014-12-02	2015-04-30	2	7	1	0	0	5	2	1	1	no	0	2014-12-13	no	6
2	0	no	non-ili	1st	2014-10-22	2015-04-30	2	5	0	2	1	1	2	1	5	no	1		no
2	0	no	non-ili	1st	2015-01-30	2015-04-30	3	8	0	1	3	3	1	3	1	no	1		no
2	1	yes	A	1st	2014-11-14	2015-03-27	1	5	1	1	2	0	1	1	5	yes	1	2015-01-12	no	7
2	0	no	non-ili	1st	2015-01-05	2015-04-30	3	4	0	0	2	1	2	1	3	no	0		no
2	1	yes	neg	1st	2014-11-06	2015-04-30	3	4	0	0	2	1	2	1	4	yes	1	2015-02-20	no	7
2	0	no	non-ili	1st	2015-02-10	2015-04-30	3	3	0	0	2	0	2	2	4	no	1		no
2	0	no	non-ili	1st	2015-01-24	2015-04-30	2	5	0	0	2	2	2	2	4	no	1		no
2	0	no	non-ili	1st	2014-11-04	2015-04-30	2	3	0	1	0	1	2	1	1	no	0		no
2	0	no	non-ili	1st	2015-01-26	2015-04-30	1	5	0	0	1	3	2	2	3	no	1		no
2	0	no	non-ili	1st	2014-12-28	2015-04-30	2	5	0	1	0	3	2	1	4	no	1		no
2	0	no	non-ili	1st	2015-02-03	2015-04-30	2	8	0	0	3	4	2	2	2	no	1		no
2	1	yes	A	1st	2014-11-12	2015-04-30	2	4	0	0	1	2	2	1	4	no	1	2015-01-28	no	5
2	0	no	non-ili	1st	2014-11-20	2015-04-30	2	4	0	1	1	1	2	1	5	no	1		no
2	0	no	non-ili	1st	2014-11-24	2015-04-30	2	4	0	0	2	1	2	1	4	no	0		no
2	0	no	non-ili	1st	2014-11-27	2015-04-30	2	4	0	1	1	1	2	1	5	yes	1		no
2	0	no	non-ili	1st	2015-02-16	2015-04-30	1	5	0	0	1	3	1	3	1	no	0		no
2	0	no	non-ili	1st	2014-11-20	2015-04-30	3	5	1	1	1	1	2	1	4	no	0		no
2	0	no	non-ili	1st	2014-11-24	2015-04-30	3	3	0	1	0	1	2	1	2	yes	1		no
2	0	no	non-ili	1st	2014-12-02	2015-04-30	1	3	0	1	0	1	2	1	2	no	0		no
2	0	no	non-ili	1st	2015-03-04	2015-04-30	1	4	0	1	1	1	2	2	3	no	0		no
2	0	no	non-ili	1st	2015-03-10	2015-04-30	1	3	0	1	0	1	2	3	2	yes	1		no
2	1	yes	neg	1st	2014-12-11	2015-04-30	2	2	0	1	0	0	2	1	2	no	0	2015-01-10	no	10
2	0	no	non-ili	1st	2014-12-18	2015-04-30	1	3	1	0	0	1	2	1	3	no	0		no
2	0	no	non-ili	1st	2014-12-08	2015-04-30	2	4	0	1	1	1	2	1	2	no	1		no
2	0	no	non-ili	1st	2014-12-11	2015-04-30	1	3	0	0	0	2	2	1	1	no	0		no
2	0	no	non-ili	1st	2014-12-11	2015-04-30	2	4	0	0	0	3	2	1	1	no	0		no
2	1	yes	neg	1st	2014-12-16	2015-04-30	2	4	0	0	2	1	2	1	3	no	0	2015-02-27	no	11
2	0	no	non-ili	1st	2015-02-27	2015-04-30	1	5	0	0	2	2	2	2	1	no	0		no
2	0	no	non-ili	1st	2014-12-25	2015-04-30	2	9	0	1	0	7	2	1	3	no	0		no
2	0	no	non-ili	1st	2015-01-25	2015-04-30	2	1	0	0	0	0	2	1	2	yes	1		no
2	0	no	non-ili	1st	2015-01-05	2015-04-30	2	7	0	1	2	3	2	1	2	no	0		no
2	0	no	non-ili	1st	2014-12-08	2015-04-30	2	4	0	1	1	1	2	1	2	no	0		no
2	0	no	non-ili	1st	2014-12-15	2015-04-30	1	5	0	0	0	4	2	1	4	no	0		no
2	0	no	non-ili	1st	2014-12-25	2015-04-30	1	2	0	0	0	1	2	1	2	no	1		no
2	0	no	non-ili	1st	2014-12-25	2015-04-30	1	4	0	0	1	2	2	1	3	no	1		no
2	1	yes	neg	1st	2014-12-10	2015-04-30	1	3	0	1	0	1	2	1	2	no	1	2015-01-02	no	10
2	0	no	non-ili	1st	2014-12-09	2015-04-30	2	4	0	0	0	3	2	1	1	no	0		no
2	0	no	non-ili	1st	2014-12-22	2015-04-30	2	3	0	1	0	1	2	1	2	no	0		no
2	0	no	non-ili	1st	2014-12-22	2015-04-30	2	2	0	0	0	1	2	1	1	no	1		no
2	0	no	non-ili	1st	2015-01-05	2015-04-30	2	3	0	0	0	2	2	1	1	no	0		no
2	0	no	non-ili	1st	2015-01-08	2015-04-30	2	5	0	1	0	3	2	1	2	no	0		no
2	1	yes	neg	1st	2015-01-12	2015-04-30	3	4	0	0	0	3	2	1	1	no	0	2015-01-19	no	10
2	0	no	non-ili	1st	2015-01-07	2015-04-30	1	3	0	1	1	0	2	1	4	no	1		no
2	1	yes	A	1st	2015-01-05	2015-04-30	1	2	0	0	0	1	2	1	2	no	1	2015-01-24	no	9
2	0	no	non-ili	1st	2015-01-08	2015-04-30	1	2	1	0	0	0	2	1	2	no	0		no
2	0	no	non-ili	1st	2015-03-02	2015-04-30	1	3	0	0	1	1	2	2	3	no	1		no
2	0	no	non-ili	1st	2015-01-12	2015-04-30	3	3	0	0	0	2	2	1	1	no	0		no
2	1	yes	neg	1st	2015-01-16	2015-04-30	1	2	0	1	0	0	2	1	2	no	1	2015-01-19	no	7
2	0	no	non-ili	1st	2015-01-22	2015-04-30	1	5	0	1	2	1	2	1	6	yes	1		no
2	0	no	non-ili	1st	2015-03-09	2015-04-30	2	3	0	1	0	1	2	2	3	no	1		no
2	0	no	non-ili	1st	2015-01-26	2015-04-30	1	1	0	0	0	0	2	1	2	yes	1		no
2	0	no	non-ili	1st	2015-01-12	2015-04-30	1	7	0	0	1	5	2	1	3	no	1		no
2	0	no	non-ili	1st	2015-01-19	2015-04-30	1	3	0	0	1	1	2	1	2	no	0		no
2	0	no	non-ili	1st	2015-01-29	2015-04-30	2	3	0	0	0	2	2	1	2	no	1		no
2	0	no	non-ili	1st	2015-02-02	2015-04-30	1	4	0	0	2	1	2	1	5	no	1		no
2	0	no	non-ili	1st	2015-01-26	2015-04-30	2	3	0	1	0	1	2	1	1	no	0		no
2	0	no	non-ili	1st	2015-01-28	2015-04-30	2	2	0	0	1	0	2	1	2	no	0		no
2	0	no	non-ili	1st	2015-02-03	2015-04-30	2	3	1	0	0	1	2	1	1	no	0		no
2	0	no	non-ili	1st	2015-02-26	2015-04-30	2	4	1	1	0	1	2	2	5	no	1		no
2	0	no	non-ili	1st	2015-02-05	2015-04-30	1	1	0	0	0	0	2	1	1	no	0		no
2	0	no	non-ili	1st	2015-02-27	2015-04-30	2	2	0	0	0	1	1	3	1	no	1		no
2	1	yes	neg	1st	2015-02-05	2015-04-30	2	5	0	0	0	4	2	1	1	no	0	2015-04-20	no	7
2	0	no	non-ili	1st	2015-03-05	2015-04-30	2	2	1	0	0	0	2	2	2	no	0		no
2	0	no	non-ili	1st	2015-02-09	2015-04-30	2	4	0	2	0	1	2	1	2	no	1		no
2	0	no	non-ili	1st	2015-02-10	2015-04-30	1	5	0	1	2	1	2	1	4	yes	1		no
2	0	no	non-ili	1st	2015-02-26	2015-04-30	1	5	0	0	0	4	2	1	1	no	1		no
2	0	no	non-ili	1st	2015-02-27	2015-04-30	1	4	0	2	0	1	2	1	3	yes	1		no
2	0	no	non-ili	1st	2015-03-02	2015-04-30	1	4	0	0	2	1	2	1	2	no	1		no
2	0	no	non-ili	1st	2015-04-08	2015-04-30	2	5	1	0	1	2	1	3	1	no	0		no
2	0	no	non-ili	1st	2015-03-02	2015-04-30	1	4	0	0	2	1	2	1	2	no	1		no
2	0	no	non-ili	1st	2015-03-04	2015-04-30	3	4	0	0	1	2	2	1	1	no	0		no
2	0	no	non-ili	1st	2015-04-20	2015-04-30	2	5	0	0	1	3	1	3	1	no	0		no
2	0	no	non-ili	1st	2015-03-04	2015-04-30	1	3	0	1	0	1	2	1	2	no	0		no
2	0	no	non-ili	1st	2015-03-10	2015-04-30	2	3	0	1	0	1	2	1	2	no	0		no
2	0	no	non-ili	1st	2015-03-24	2015-04-30	2	8	0	1	4	2	2	2	3	no	0		no
2	0	no	non-ili	1st	2015-03-30	2015-04-30	2	6	1	0	1	3	1	3	1	no	0		no
2	0	no	non-ili	1st	2015-04-13	2015-04-30	1	3	1	0	0	1	2	2	2	no	0		no
2	0	no	non-ili	1st	2015-03-17	2015-04-30	2	4	1	1	0	1	2	1	2	no	0		no
2	0	no	non-ili	1st	2015-03-03	2015-04-30	1	1	0	0	0	0	2	1	1	no	0		no
2	0	no	non-ili	1st	2015-03-03	2015-04-30	1	3	0	0	2	0	2	1	5	no	1		no
2	0	no	non-ili	1st	2015-03-12	2015-04-30	2	4	0	0	2	1	2	1	4	yes	1		no
2	0	no	non-ili	1st	2015-03-13	2015-04-30	1	3	0	1	1	0	2	1	3	no	0		no
2	0	no	non-ili	1st	2015-03-19	2015-04-30	3	6	0	0	1	4	2	1	2	no	0		no
2	0	no	non-ili	1st	2015-01-22	2015-04-30	2	5	0	0	3	1	2	1	6	no	1		no
2	0	no	non-ili	1st	2015-02-09	2015-04-30	2	5	0	1	0	3	2	1	2	no	0		no
2	0	no	non-ili	1st	2015-02-23	2015-04-30	2	5	0	0	0	4	2	1	1	no	0		no
2	0	no	non-ili	1st	2015-02-23	2015-04-30	2	5	1	0	0	3	2	1	1	no	0		no
2	0	no	non-ili	1st	2015-03-02	2015-04-30	2	5	0	0	1	3	2	1	2	no	0		no
2	0	no	non-ili	1st	2015-03-11	2015-04-30	2	4	0	1	1	1	2	1	3	no	0		no
2	0	no	non-ili	1st	2015-03-15	2015-04-30	2	3	0	0	1	1	2	2	4	no	0		no
2	0	no	non-ili	1st	2015-03-18	2015-04-30	2	7	0	0	2	4	2	2	1	no	0		no
2	0	no	non-ili	1st	2015-01-23	2015-03-01	2	3	1	0	0	1	2	1	3	no	0		no
2	0	no	non-ili	1st	2014-10-01	2015-04-30	2	4	0	1	1	1	2	1	3	yes	1		no
2	0	no	non-ili	1st	2015-04-07	2015-04-30	1	5	0	0	1	3	2	1	2	no	1		no
2	0	no	non-ili	1st	2015-04-16	2015-04-30	2	5	1	1	1	1	2	1	4	yes	1		no
2	0	no	non-ili	1st	2015-04-17	2015-04-30	2	3	0	1	0	1	2	1	2	no	0		no
2	0	no	non-ili	1st	2015-03-30	2015-04-30	2	5	0	1	2	1	2	1	2	no	1		no
2	0	no	non-ili	1st	2015-04-03	2015-04-30	1	3	0	0	1	1	1	2	1	no	1		no
2	0	no	non-ili	1st	2015-03-20	2015-04-30	2	4	0	0	2	1	2	1	4	no	1		no
2	0	no	non-ili	1st	2015-03-20	2015-04-30	2	1	0	0	0	0	2	1	1	yes	1		no
2	0	no	non-ili	1st	2015-04-06	2015-04-30	1	3	0	0	1	1	2	1	2	no	0		no
2	0	no	non-ili	1st	2015-04-06	2015-04-30	1	1	0	0	0	0	2	1	2	no	0		no
2	0	no	non-ili	1st	2015-04-09	2015-04-30	1	4	0	2	0	1	2	1	3	no	0		no
2	0	no	non-ili	1st	2015-04-14	2015-04-30	1	1	0	0	0	0	2	1	1	no	0		no
2	0	no	non-ili	1st	2015-04-17	2015-04-30	1	3	0	1	0	1	2	1	3	no	1		no
2	0	no	non-ili	1st	2015-03-26	2015-04-30	1	6	0	0	0	5	2	1	1	no	0		no
2	0	no	non-ili	1st	2015-04-20	2015-04-30	1	3	0	1	1	0	2	2	3	no	0		no
2	0	no	non-ili	1st	2015-03-30	2015-04-30	1	3	0	1	1	0	1	1	4	no	1		no
2	0	no	non-ili	1st	2015-04-16	2015-04-30	1	4	0	0	2	1	2	1	3	no	0		no
2	0	no	non-ili	1st	2015-04-08	2015-04-30	3	4	0	1	1	1	2	1	3	no	0		no
2	0	no	non-ili	1st	2015-03-23	2015-04-30	1	1	0	0	0	0	2	1	2	no	1		no
2	0	no	non-ili	1st	2015-03-30	2015-04-30	1	3	0	0	2	0	2	1	3	no	0		no
2	0	no	non-ili	1st	2015-04-28	2015-04-30	2	6	1	0	0	4	2	2	2	no	0		no
2	0	no	non-ili	1st	2015-04-03	2015-04-30	2	4	1	0	0	2	2	1	1	no	0		no
2	0	no	non-ili	1st	2015-04-06	2015-04-30	1	5	0	0	1	3	2	1	1	no	0		no
2	0	no	non-ili	1st	2015-04-06	2015-04-30	2	6	0	0	0	5	2	1	1	no	0		no
2	0	no	non-ili	1st	2015-04-21	2015-04-30	2	4	1	0	1	1	2	2	3	no	0		no
2	0	no	non-ili	1st	2015-04-13	2015-04-30	1	4	0	1	0	2	2	1	2	no	1		no
2	0	no	non-ili	1st	2015-04-21	2015-04-30	2	7	1	1	2	2	2	1	1	no	0		no
2	0	no	non-ili	1st	2015-04-20	2015-04-30	1	3	0	0	1	1	2	1	1	no	0		no
2	0	no	non-ili	1st	2015-04-22	2015-04-30	1	3	0	1	1	0	2	1	3	no	1		no
2	0	no	non-ili	1st	2015-04-24	2015-04-30	3	3	0	1	0	1	2	1	3	no	1		no
2	0	no	non-ili	1st	2015-04-27	2015-04-30	2	3	1	0	0	1	2	2	2	no	0		no
2	0	no	non-ili	1st	2015-04-24	2015-04-30	3	3	0	1	0	1	2	1	2	no	0		no
2	0	no	non-ili	1st	2015-04-24	2015-04-30	1	4	0	0	1	2	2	1	3	no	1		no
2	0	no	non-ili	1st	2015-04-29	2015-04-30	2	4	0	0	0	3	2	1	2	no	1		no
2	0	no	non-ili	1st	2015-04-27	2015-04-30	3	4	0	0	2	1	2	1	3	no	1		no
2	0	no	non-ili	1st	2015-04-21	2015-04-30	1	4	0	1	1	1	2	1	3	no	1		no
2	0	no	non-ili	1st	2015-04-22	2015-04-30	1	6	0	1	1	3	2	1	2	no	1		no
2	0	no	non-ili	1st	2015-04-24	2015-04-30	2	3	0	0	0	2	2	1	1	no	0		no
2	0	no	non-ili	1st	2015-04-24	2015-04-30	2	2	0	0	0	1	2	1	1	no	0		no
2	0	no	non-ili	1st	2014-10-23	2015-04-30	2	2	0	1	0	0	2	1	2	no	0		no
2	0	no	non-ili	1st	2014-11-04	2015-04-30	2	5	0	0	1	3	2	1	1	no	1		no

## Sheet: Data dictionary
Column name	Description	Format
season	Influenza season	1 = 2013/14; 2 = 2014/15
FGP	Clinic visited
InfectionOrder	Order of ILI episodes detected	0 = none; 1 = 1st; 2 = 2nd; 3 = 3rd
TrimEnrol	Trimester stage at enrolment
EnrolD	Date of enrolment	Month-Date-Year
LeaveD	Date of leaving study	Month-Date-Year
SympD	Date of symptom onset	Month-Date-Year
HHstruc	Type of household	1 = Apartment; 2 = Ger; 3 = Private House
HHsize	No. of people in household
Child<2	No. of children <2years in household
KinderAge	No. of kindergarten-age children in household
SchoolAge	No. of school-age children in household
Adults	No. of adults in household
HighEd	Highest education attained	1 = High school or lower; 2 = College or higher
Occu	Occupation	1 = Employed; 2 = Unemployed; 3 = Student
TotPreg	Total no. of pregnancies
ChronicCond	Presence of co-mortalities
PregStatus	Pregnancy status	0 = Normal; 1 = High-risk
sari	Hospitalized with sARI
SympResD	Days for symptom resolution
